# Supplementary material for: Robust profiling of microRNAs and isomiRs in human plasma exosomes across 46 individuals
Source: Sci Rep. 2019 Dec 27;9:19999. doi: 10.1038/s41598-019-56593-7 (PMC6934752; doi:10.1038/s41598-019-56593-7)
Supplement: Supplementary file 2 — Supplementary Table S1 [file 41598_2019_56593_MOESM2_ESM.xlsx]

## Sheet: Sheet1
Sequence type	microRNA name and sequence	1	2	3	4	5	6	7	8	9	10	11	12	13	14	15	16	17	18	19	20	21	22	23	24	25	26	27	28	29	30	31	32	33	34	35	36	37	38	39	40	41	42	43	44	45	46
Canonical	let-7a-5p-TGAGGTAGTAGGTTGTATAGTT	42752.6	36471.1	29053.8	24155.6	23867.9	29476.2	48767.8	33742.3	58163.2	23903.7	43061.9	55740.2	27049.6	45705.8	54372.7	39996	56734.2	50628.2	32556	30651.2	49614.2	23702.6	33857.4	40336.6	51960.6	36523.1	23996.4	28581.8	45632.6	34216.6	33846.2	46858	49462.9	28452.3	34810.2	41769.8	32915.7	38247.1	37858.7	31850.3	22283.2	42522.3	42525.1	52923.6	31736.9	35743.8
IsomiR 1	let-7a-5p-TGAGGTAGTAGGTTGTATAG	16161.2	26014.9	24500.4	31369	17005.8	15476.8	14450	11688.2	7970.23	24981.6	13337.4	14372.8	17494.4	17552.5	17689.7	16985	12876.7	15033.2	20027.7	14024.6	14371	25998.7	19843.4	18667.2	9805.42	19335.2	27976.5	21276.9	22889.4	14713.1	22792.9	12075.2	18540.9	22228.2	22058.9	22158.4	26208.6	28324.5	23026.8	47076.7	21219.5	26200.9	26360	10040.7	30305.3	19379.7
IsomiR 2	let-7a-5p-TGAGGTAGTAGGTTGTATAGT	16947.2	16274.9	16336.4	12991.8	12354.6	15111.8	17213	14743.1	14370	13446.5	15597.9	15136.6	13756.3	17568.9	18917	13748	16609.5	17532.3	16296.1	12051.6	15799.5	13527.1	16443.6	15451.1	15933.4	15722.2	13151.2	15710.9	19048.8	16185.9	20400.2	15351.4	20201.5	12249.5	16473.1	14830.8	15428.9	17163.1	16827.2	18372.5	13989.1	21209.3	23453.8	16354	17791.9	18813.5
IsomiR 3	let-7a-5p-TGAGGTAGTAGGTTGTATAGTTT	1605.52	1056.4	695.164	608.605	709.141	844.76	1690.93	967.892	3204.29	586.382	1598.53	2271.66	806.81	1631.6	2576.31	1701.16	2554.92	1746.29	919.27	1292.13	1902.4	584.328	1009.88	1410.3	2126.39	1282.18	552.517	736.203	1496.02	899.776	626.781	1866.98	1688.89	1014.47	874.099	1645.43	969.1	1113.32	1034.98	767.346	456.602	1094.99	1104.91	1984.14	850.565	979.774
IsomiR 4	let-7a-5p-TGAGGTAGTAGGTTGTATAGTTA	1000.66	1084.74	924.159	680.47	806.284	747.421	1292.93	890.115	1304.75	721.48	1003.05	1341.28	849.776	1028.51	1175.74	847.915	1237.75	1079.19	868.401	800.232	1022.78	594.625	859.191	902.891	960.031	788.852	684.856	526.766	1046.96	869.616	691.449	1170.82	1026.63	743.945	924.649	958.737	723.758	875.302	856.607	685.13	466.638	897.698	965.635	1208.97	661.55	948.313
IsomiR 5	let-7a-5p-TGAGGTAGTAGGTTGTATAGTA	783.25	914.661	662.451	626.572	646.97	677.894	860.42	816.658	420.152	609.378	627.27	438.044	601.527	511.92	548.678	453.288	395.048	595.698	675.827	408.136	548.811	494.234	745.514	596.953	388.382	493.33	612.069	596.578	676.213	728.869	875.504	744.682	537.935	557.446	747.723	576.997	567.353	795.962	792.31	876.967	471.655	951.954	705.656	536.926	521.54	723.594
IsomiR 6	let-7a-5p-TGAGGTAGTAGGTTGTATAGA	568.623	738.91	568.399	496.317	373.028	549.268	706.28	635.179	251.838	563.387	390.237	322.055	515.594	359.98	404.289	311.08	280.556	408.013	579.54	327.935	428.419	527.697	700.571	487.511	298.568	464.731	539.283	590.231	462.122	754.002	731.245	573.806	446.843	459.073	688.748	427.811	512.151	624.485	620.159	646.763	506.779	843.441	636.019	389.36	472.536	525.842
IsomiR 7	let-7a-5p-AGAGGTAGTAGGTTGTATAGTT	156.093	224.886	108.364	112.289	106.857	156.437	319.782	142.591	242.979	129.349	179.22	323.289	145.608	254.791	259.9	131.542	260.958	210.126	172.59	108.718	273.321	151.874	166.551	194.01	409.014	238.324	218.36	203.09	274.14	236.254	238.774	265.807	243.732	133.213	290.664	315.922	187.073	304.564	219.856	197.317	130.458	345.268	315.688	303.132	220.517	193.258
IsomiR 8	let-7a-5p-TGAGGTAGTAGGTTGTATAGTTAA	295.461	211.657	222.861	123.518	122.4	156.437	322.082	203.084	253.104	135.098	228.361	281.336	136.06	238.428	255.775	175.982	251.675	238.687	181.674	98.024	240.783	149.3	192.988	189.035	197.832	224.024	191.892	155.491	237.588	115.614	124.361	274.245	215.42	180.35	240.114	236.942	202.407	250.818	232.3	213.761	140.493	187.431	204.269	227.571	171.513	170.786
IsomiR 9	let-7a-5p-TGAGGTAGTAGGTTGTATA	125.431	192.759	141.077	220.086	104.914	125.15	144.937	116.665	101.241	143.721	98.2819	155.475	167.091	137.914	158.828	138.653	122.743	142.804	190.758	98.024	101.953	236.82	140.114	106.954	123.797	140.611	175.35	184.051	190.593	135.72	154.208	97.0407	135.407	118.867	162.182	142.604	119.604	186.834	147.262	279.533	115.405	167.702	246.051	110.23	245.019	134.831
IsomiR 10	let-7a-5p-GGAGGTAGTAGGTTGTATAGTT	119.857	113.388	171.746	42.6698	71.8855	76.4803	190.949	51.8513	144.269	63.2373	156.095	181.387	90.7064	128.564	158.828	167.094	181.536	226.447	90.8369	105.153	196.314	144.151	89.8846	216.395	219.678	88.1798	125.722	111.065	127.932	256.361	124.361	135.013	183.415	155.757	141.12	168.931	156.405	156.121	138.965	153.469	105.37	207.161	139.274	144.01	136.51	152.809
IsomiR 11	let-7a-5p-AGAGGTAGTAGGTTGTATAG	55.7473	175.751	108.364	139.238	81.5998	79.9567	103.526	95.0608	43.0276	135.098	75.1568	95.0125	73.9973	102.851	103.135	69.3264	63.9503	83.6426	114.455	32.0806	88.9377	223.95	79.31	92.0302	77.6763	104.862	277.913	190.397	140.986	65.3468	139.285	52.7395	65.2415	106.571	187.457	184.288	171.739	253.377	136.891	334.344	150.528	192.364	153.202	44.4475	210.016	89.8875
IsomiR 12	let-7a-5p-TGAGGTAGTAGGTTGTATAA	147.73	185.2	114.498	121.272	108.8	132.102	140.336	138.27	56.9483	158.093	92.5006	55.5268	83.5454	93.5013	90.7587	72.8816	64.9817	99.9631	116.271	85.5482	72.6686	115.836	134.827	101.979	74.0352	116.779	112.488	126.931	117.489	120.64	253.697	145.561	87.399	84.0268	157.97	116.277	122.671	189.393	151.41	131.545	115.405	128.243	176.414	93.3398	77.0058	152.809
IsomiR 13	let-7a-5p-TGAGGTAGTAGGCTGTATAGTT	94.7705	115.277	98.1408	49.4071	64.1141	97.3386	174.845	86.4189	135.41	77.6094	112.735	153.007	57.2883	144.927	142.326	97.768	171.222	136.684	105.371	62.3789	168.114	95.2429	79.31	109.441	207.541	95.3295	115.797	76.1589	93.991	95.5069	89.5402	120.246	124.328	53.2853	143.226	129.44	113.471	153.562	118.224	115.102	90.317	192.364	74.2796	128.898	91.0069	121.348
IsomiR 14	let-7a-5p-TGGGGTAGTAGGTTGTATAGTT	66.8968	113.388	71.561	69.6191	29.1428	52.1457	174.845	86.4189	118.959	54.614	75.1568	150.539	59.6753	102.851	142.326	97.768	147.498	102.003	65.4026	49.9031	169.199	72.0757	60.8043	109.441	165.062	97.7127	112.488	57.1192	117.489	110.587	94.5146	147.671	109.556	71.7302	103.207	127.246	64.4022	115.171	93.3349	104.14	65.2289	128.243	102.134	103.118	105.008	76.4044
IsomiR 15	let-7a-5p-AGAGGTAGTAGGTTGTATAGT	50.1726	124.726	65.4272	44.9155	66.057	45.1929	140.336	112.345	64.5414	74.735	72.2661	95.0125	64.4493	93.5013	103.135	49.7728	76.3278	99.9631	58.1356	53.4676	85.6839	87.5205	76.6663	92.0302	145.643	100.096	119.105	107.892	133.154	110.587	164.157	88.6024	93.5538	75.8291	143.226	100.92	82.8028	107.493	107.854	219.242	115.405	133.175	102.134	115.564	164.512	44.9437
IsomiR 16	let-7a-5p-TGAGGTAGTAGGTTGTATAGCT	89.1957	68.0326	63.3826	42.6698	52.457	55.622	126.532	90.7398	99.9759	37.3675	86.7193	138.2	93.0934	133.239	144.389	95.9904	135.121	150.965	65.4026	64.1612	148.591	69.5016	68.7353	99.4921	172.344	83.4133	46.3188	95.1986	91.3801	80.4269	109.438	92.8215	118.173	53.2853	126.376	162.349	73.6025	122.849	93.3349	60.2915	55.1937	123.31	92.8495	119.119	80.5061	85.3931
IsomiR 17	let-7a-5p-TGAGGTAGTAGGTTGTAT	89.1957	122.837	71.561	139.238	89.3712	73.0039	142.636	69.1351	79.7276	112.102	86.7193	76.5035	76.3844	88.8263	86.6334	71.104	92.8311	91.8028	70.8528	81.9837	72.6686	120.984	71.379	72.1318	86.1722	76.2636	76.0951	72.9856	99.2127	120.64	74.6168	90.712	98.4777	94.274	94.7818	65.8172	85.8696	151.002	109.928	213.761	65.2289	128.243	97.492	91.5619	98.0074	80.8987
IsomiR 18	let-7a-5p-TGAGGTAGTAGGTCGTATAGTT	69.6842	73.702	61.338	53.8986	46.6285	17.3819	105.827	60.4932	72.1345	40.2419	69.3755	132.03	81.1584	81.8137	76.3199	90.6576	117.586	112.203	76.303	65.9434	104.122	59.2051	63.448	97.0048	163.848	78.6468	86.0205	66.639	70.4932	110.587	99.4891	82.2736	102.171	55.3347	86.3568	155.767	82.8028	117.731	120.298	153.469	65.2289	93.7157	69.6371	91.5619	77.0058	89.8875
IsomiR 19	let-7a-5p-TGAGGTGGTAGGTTGTATAGTT	83.621	75.5918	40.892	22.4578	54.3999	45.1929	92.0235	38.8885	96.1794	63.2373	78.0474	115.989	38.1922	70.126	109.323	81.7696	100.051	114.244	63.5859	60.5966	123.645	64.3533	68.7353	74.6191	134.72	71.4971	79.4036	92.0253	73.1041	100.534	79.5913	109.698	76.3202	63.5325	84.2505	125.053	82.8028	94.6964	99.5572	76.7346	35.1233	98.6481	60.3522	106.674	94.5072	103.371
IsomiR 20	let-7a-5p-CGAGGTAGTAGGTTGTATAGTT	69.6842	56.6938	61.338	40.424	38.857	41.7165	103.526	60.4932	87.3208	54.614	80.938	132.03	42.9662	107.527	82.508	55.1056	115.523	104.043	76.303	55.2499	99.7838	56.6309	66.0916	67.1572	134.72	59.5809	76.0951	60.2925	80.9367	75.4002	89.5402	105.479	99.7087	57.3842	84.2505	118.471	52.1351	97.2558	74.6679	109.621	40.1409	83.8509	88.207	88.895	91.0069	62.9212
IsomiR 21	let-7a-5p-TGAGGTAGTGGGTTGTATAGTT	78.0463	60.4734	49.0704	42.6698	42.7427	27.811	121.931	56.1723	84.7897	51.7396	83.8287	95.0125	42.9662	116.877	96.9468	76.4368	103.146	114.244	47.2352	42.7741	105.207	69.5016	29.0803	84.5683	144.429	76.2636	56.2442	101.545	67.8824	90.4802	84.5657	94.9311	91.0919	43.0381	120.057	85.5623	79.736	107.493	95.409	93.1777	50.1761	69.0537	55.7097	104.896	70.0053	67.4156
IsomiR 22	let-7a-5p-GGAGGTAGTAGGTTGTATAG	27.8737	85.0408	132.899	53.8986	46.6285	34.7638	41.4106	25.9257	13.9207	63.2373	52.0316	41.9536	54.9013	53.7633	55.6929	49.7728	47.447	83.6426	49.0519	30.2983	72.6686	108.114	55.517	84.5683	33.9834	50.048	109.18	88.852	44.3846	100.534	54.719	25.315	56.6247	108.62	73.7192	105.307	70.5357	74.2215	91.2608	235.685	75.2641	88.7833	106.777	25.7796	112.009	58.4269
IsomiR 23	let-7a-5p-TGAGGCAGTAGGTTGTATAGTT	47.3852	64.253	47.0258	22.4578	21.3714	55.622	98.9252	38.8885	60.7449	40.2419	52.0316	77.7375	23.8701	91.1638	76.3199	60.4384	93.8625	110.163	32.7013	51.6854	94.3607	20.5931	37.0113	82.081	116.514	57.1977	72.7866	44.426	49.6063	105.56	89.5402	71.7257	76.3202	45.0876	75.8254	105.307	61.3354	115.171	60.1492	71.2535	55.1937	78.9185	51.0672	70.2271	77.0058	80.8987
IsomiR 24	let-7a-5p-TGAGGTAGTAGGTTGTATAGTTG	50.1726	49.1347	69.5164	40.424	42.7427	73.0039	75.9194	56.1723	88.5863	40.2419	89.61	77.7375	69.2233	63.1134	61.881	51.5504	75.2963	48.9615	65.4026	67.7257	56.3995	54.0568	74.0226	47.2587	52.1888	59.5809	59.5527	60.2925	104.434	60.3202	74.6168	105.479	65.2415	57.3842	58.9753	72.3989	52.1351	53.7466	68.4456	71.2535	40.1409	108.513	74.2796	80.8945	70.0053	76.4044
IsomiR 25	let-7a-5p-TGAGGTAGTAGGTTGTGTAGTT	44.5979	64.253	38.8474	38.1782	36.9142	31.2874	64.4164	51.8513	64.5414	63.2373	54.9222	96.2464	38.1922	56.1008	70.1318	62.216	82.5165	77.5224	61.7691	46.3386	75.9224	41.1861	71.379	52.2333	106.805	50.048	43.0103	57.1192	70.4932	90.4802	59.6934	67.5066	61.5486	30.7415	103.207	85.5623	61.3354	94.6964	66.3715	32.8862	40.1409	118.378	83.5646	69.3381	94.5072	49.4381
IsomiR 26	let-7a-5p-GGAGGTAGTAGGTTGTATAGT	52.96	69.9224	114.498	26.9493	31.0856	52.1457	66.717	34.5676	37.9655	48.8652	57.8129	49.3571	40.5792	49.0882	66.0064	49.7728	59.8245	104.043	59.9524	37.4273	70.4994	72.0757	39.655	74.6191	60.6846	47.6648	69.4781	66.639	46.9955	85.4536	79.5913	54.8491	86.168	63.5325	86.3568	63.6232	61.3354	89.5777	62.2233	115.102	25.088	83.8509	60.3522	49.7812	87.5066	85.3931
IsomiR 27	let-7a-5p-TGAGGTAGGAGGTTGTATAGTTT	44.5979	32.1265	42.9366	22.4578	42.7427	24.3346	18.4047	47.5304	187.297	25.8698	89.61	123.393	52.5142	116.877	123.762	88.88	107.271	79.5625	43.6017	51.6854	93.2761	20.5931	39.655	92.0302	47.334	59.5809	23.1594	25.3863	65.2715	25.1334	59.6934	105.479	38.1601	32.791	8.42505	52.6537	64.4022	40.9498	35.2599	10.9621	15.0528	29.5944	83.5646	124.453	42.0032	67.4156
IsomiR 28	let-7a-5p-TCAGGTAGTAGGTTGTATAGTT	36.2358	39.6857	49.0704	31.4409	29.1428	24.3346	62.1159	43.2094	51.8862	34.4931	37.5784	81.4393	35.8052	56.1008	53.6302	37.3296	70.139	104.043	39.9682	24.9516	62.9071	64.3533	44.9423	57.208	87.3858	50.048	43.0103	66.639	70.4932	105.56	64.6679	78.0545	52.9318	59.4336	50.5503	70.205	30.6677	38.3905	37.334	43.8483	30.1057	54.2565	60.3522	55.1149	42.0032	49.4381
IsomiR 29	let-7a-5p-TGAGGTAGTAGGCTGTATAGT	44.5979	43.4653	40.892	24.7035	29.1428	24.3346	52.9135	34.5676	37.9655	40.2419	60.7035	46.8893	33.4182	46.7507	59.8183	28.4416	47.447	55.0817	39.9682	19.6048	48.8073	41.1861	52.8733	34.8222	64.3257	40.515	56.2442	88.852	57.4389	55.2935	94.5146	44.3012	49.2389	55.3347	80.038	61.4293	46.0016	89.5777	49.7786	87.6967	45.1585	54.2565	83.5646	51.5591	63.0048	62.9212
IsomiR 30	let-7a-5p-TGAGGTAGCAGGTTGTATAGTT	47.3852	37.7959	42.9366	22.4578	17.4857	10.4291	75.9194	51.8513	67.0725	22.9954	43.3597	69.1	33.4182	67.7885	59.8183	47.9952	81.485	77.5224	16.3506	35.6451	74.8378	28.3155	44.9423	59.6953	93.4543	33.3653	46.3188	47.5993	41.7738	50.2668	59.6934	52.7395	54.1627	26.6427	50.5503	50.4598	67.469	61.4247	62.2233	32.8862	55.1937	64.1213	69.6371	68.4492	49.0037	35.955
IsomiR 31	let-7a-5p-TGGGGTAGTAGGTTGTATAG	30.661	71.8122	44.9812	65.1275	27.1999	38.2402	43.7112	34.5676	15.1862	40.2419	28.9064	37.0178	40.5792	35.063	30.9405	33.7744	23.7235	34.6811	32.7013	17.8225	53.1457	61.7792	23.793	37.3095	31.556	61.9642	86.0205	41.2527	36.552	45.2401	94.5146	33.7533	40.6221	49.1864	69.5067	70.205	64.4022	115.171	58.0751	126.064	55.1937	83.8509	64.9947	22.2238	87.5066	26.9662
IsomiR 32	let-7a-5p-TGAGGTAGTAGGTTGTATAGTTTT	78.0463	26.4571	22.4906	20.212	13.6	34.7638	71.3182	38.8885	155.659	20.121	63.5942	96.2464	28.6441	77.1386	101.072	76.4368	120.68	67.3221	21.8009	46.3386	84.5993	18.0189	37.0113	47.2587	64.3257	28.5989	16.5424	25.3863	49.6063	10.0534	19.8978	48.5204	64.0105	47.137	35.8065	59.2354	27.6009	30.7124	51.8527	10.9621	25.088	69.0537	41.7823	70.2271	3.50027	49.4381
IsomiR 33	let-7a-5p-TGAGGTAGTAGGTTGTATAGTC	44.5979	34.0163	16.3568	20.212	23.3142	20.8583	46.0117	25.9257	63.2759	25.8698	46.2503	65.3982	28.6441	42.0756	53.6302	37.3296	84.5794	77.5224	49.0519	19.6048	53.1457	36.0379	58.1606	32.3349	98.3091	33.3653	43.0103	47.5993	41.7738	50.2668	39.7956	35.8629	68.9344	20.4943	48.444	59.2354	49.0683	61.4247	62.2233	49.3294	30.1057	69.0537	37.1398	58.6707	70.0053	40.4494
IsomiR 34	let-7a-5p-TGAGGTGGTAGGTTGTATAG	25.0863	54.804	26.5798	58.3902	31.0856	31.2874	46.0117	17.2838	12.6552	43.1163	17.3439	43.1875	40.5792	42.0756	51.5675	40.8848	30.9437	30.6009	32.7013	19.6048	26.0305	59.2051	44.9423	34.8222	33.9834	42.8983	69.4781	31.7329	33.9412	30.1601	59.6934	21.0958	33.2362	49.1864	56.8691	63.6232	76.6693	74.2215	60.1492	126.064	60.2113	29.5944	64.9947	17.779	80.5061	58.4269
IsomiR 35	let-7a-5p-TGAGGTAGTAGGCTGTATAG	19.5116	54.804	57.2488	47.1613	19.4285	20.8583	27.607	17.2838	16.4517	37.3675	20.2345	38.2518	35.8052	35.063	22.6897	26.664	25.7864	28.5609	29.0678	28.5161	43.3842	46.3344	34.3676	34.8222	41.2655	30.9821	76.0951	63.4657	52.2172	50.2668	39.7956	33.7533	30.7743	26.6427	61.0816	54.8476	36.8012	79.3403	58.0751	115.102	55.1937	98.6481	69.6371	16.8901	87.5066	44.9437
IsomiR 36	let-7a-5p-CGAGGTAGTAGGTTGTATAG	19.5116	62.3632	42.9366	35.9324	38.857	31.2874	25.3065	12.9628	13.9207	48.8652	14.4532	24.6786	33.4182	21.0378	39.1913	26.664	27.8493	32.641	36.3348	28.5161	13.0153	82.3723	42.2986	52.2333	33.9834	35.7486	99.2545	76.1589	44.3846	30.1601	49.7445	37.9724	34.4672	34.8404	90.5693	43.8781	76.6693	87.0184	49.7786	98.6587	45.1585	39.4592	46.4248	20.4459	66.505	40.4494
IsomiR 37	let-7a-5p-TGAGGTAGTAGGTTGCATAGTT	33.4484	34.0163	16.3568	24.7035	17.4857	27.811	78.22	30.2466	44.2931	25.8698	28.9064	56.7607	23.8701	51.4257	61.881	35.552	80.4536	63.242	41.785	32.0806	77.007	43.7603	31.724	59.6953	70.3942	35.7486	43.0103	50.7726	31.3303	45.2401	49.7445	56.9587	49.2389	24.5932	52.6566	54.8476	55.2019	51.1873	53.9268	21.9242	5.01761	49.3241	32.4973	50.6702	42.0032	40.4494
IsomiR 38	let-7a-5p-TGAGGTAGTAGGTTGTACAGTT	27.8737	47.2449	51.115	31.4409	27.1999	48.6693	50.6129	34.5676	49.3552	20.121	34.6877	75.2696	33.4182	56.1008	43.3167	21.3312	51.5728	63.242	30.8846	21.3871	49.8919	48.9085	31.724	54.7206	74.0352	40.515	29.7763	41.2527	44.3846	45.2401	39.7956	46.4108	36.9291	24.5932	48.444	35.1025	33.7345	51.1873	47.7045	65.7725	25.088	64.1213	37.1398	54.226	49.0037	35.955
IsomiR 39	let-7a-5p-TGAGGAAGTAGGTTGTATAGTT	55.7473	41.5755	24.5352	22.4578	17.4857	59.0984	57.5147	21.6047	55.6828	31.6186	49.141	61.6964	26.2571	35.063	41.254	46.2176	57.7616	77.5224	29.0678	26.7338	73.7532	28.3155	42.2986	47.2587	64.3257	40.515	39.7018	25.3863	46.9955	60.3202	39.7956	46.4108	54.1627	38.9393	35.8065	52.6537	24.5342	51.1873	45.6304	38.3673	10.0352	49.3241	32.4973	49.7812	24.5019	53.9325
IsomiR 40	let-7a-5p-TGAGGTAGTAGGTCGTATAG	30.661	58.5836	34.7582	47.1613	34.9713	13.9055	23.0059	4.32094	6.32759	45.9908	14.4532	28.3803	28.6441	56.1008	33.0032	39.1072	36.101	44.8814	47.2352	21.3871	23.8613	64.3533	31.724	44.7714	25.4875	50.048	92.6375	41.2527	44.3846	35.1868	44.7701	27.4245	43.084	45.0876	54.7628	48.2659	52.1351	66.5435	49.7786	126.064	30.1057	49.3241	46.4248	16.8901	101.508	35.955
IsomiR 41	let-7a-5p-TGAGGTAGTGGGTTGTATAG	16.7242	60.4734	44.9812	65.1275	23.3142	20.8583	27.607	34.5676	10.1241	45.9908	23.1252	23.4446	42.9662	39.7381	22.6897	30.2192	25.7864	51.0016	29.0678	19.6048	34.7074	46.3344	26.4367	44.7714	18.2054	38.1318	99.2545	72.9856	31.3303	20.1067	59.6934	27.4245	35.6982	38.9393	46.3378	61.4293	42.9348	81.8996	43.5563	120.583	35.1233	59.1889	32.4973	17.779	63.0048	58.4269
IsomiR 42	let-7a-5p-TGGGGTAGTAGGTTGTATAGT	22.2989	39.6857	34.7582	22.4578	23.3142	31.2874	55.2141	43.2094	27.8414	45.9908	17.3439	35.7839	33.4182	18.7003	45.3794	24.8864	36.101	38.7612	25.4343	21.3871	34.7074	51.4827	34.3676	29.8476	57.0435	38.1318	36.3933	44.426	44.3846	85.4536	54.719	33.7533	34.4672	20.4943	56.8691	50.4598	64.4022	56.306	24.8893	43.8483	50.1761	73.9861	78.9221	36.447	52.504	40.4494
IsomiR 43	let-7a-5p-TGAGGTAGTAGGTTGTGTAG	16.7242	56.6938	34.7582	62.8817	31.0856	31.2874	25.3065	17.2838	13.9207	37.3675	11.5626	23.4446	21.4831	25.7129	33.0032	23.1088	19.5977	46.9214	25.4343	28.5161	33.6228	79.7981	29.0803	34.8222	23.0602	42.8983	59.5527	25.3863	33.9412	35.1868	34.8212	16.8766	38.1601	38.9393	46.3378	37.2964	55.2019	79.3403	47.7045	82.2156	40.1409	78.9185	41.7823	16.8901	98.0074	22.4719
IsomiR 44	let-7a-5p-TGAGGTAGTAGGTTATATAGTT	44.5979	28.3469	32.7136	26.9493	15.5428	10.4291	48.3123	30.2466	20.2483	11.4977	37.5784	65.3982	31.0311	53.7633	51.5675	47.9952	48.4784	48.9615	32.7013	24.9516	56.3995	5.14827	10.5747	34.8222	69.1805	40.515	33.0848	28.5596	60.0498	35.1868	29.8467	54.8491	39.3911	26.6427	61.0816	57.0415	36.8012	56.306	41.4822	32.8862	40.1409	39.4592	41.7823	48.0033	35.0027	22.4719
IsomiR 45	let-7a-5p-TGAGGTAGTAGGTCGTATAGT	16.7242	39.6857	14.3122	8.98311	27.1999	17.3819	52.9135	21.6047	30.3724	20.121	17.3439	27.1464	23.8701	46.7507	57.7556	23.1088	41.2583	44.8814	39.9682	16.0403	32.5382	38.612	26.4367	57.208	40.0518	33.3653	49.6272	60.2925	39.1629	65.3468	64.6679	42.1916	41.853	26.6427	61.0816	39.4903	30.6677	63.9841	43.5563	32.8862	25.088	54.2565	55.7097	34.6691	42.0032	49.4381
IsomiR 46	let-7a-5p-TGAGGCAGTAGGTTGTATAG	16.7242	39.6857	53.1596	31.4409	34.9713	10.4291	27.607	21.6047	7.59311	43.1163	23.1252	19.7428	31.0311	18.7003	20.627	19.5536	15.4718	34.6811	27.2511	14.258	45.5535	56.6309	26.4367	29.8476	19.4191	33.3653	72.7866	57.1192	65.2715	25.1334	34.8212	23.2054	25.8504	36.8898	42.1252	41.6842	64.4022	97.2558	43.5563	115.102	55.1937	64.1213	27.8549	16.8901	56.0043	49.4381
IsomiR 47	let-7a-5p-TAAGGTAGTAGGTTGTATAGTT	36.2358	28.3469	16.3568	24.7035	11.6571	13.9055	41.4106	38.8885	53.1518	22.9954	54.9222	57.9946	31.0311	39.7381	39.1913	26.664	47.447	69.3621	47.2352	17.8225	44.4688	23.1672	29.0803	34.8222	70.3942	21.4491	33.0848	38.0794	23.4977	75.4002	29.8467	50.6299	43.084	30.7415	40.019	43.8781	21.4674	56.306	39.4081	32.8862	15.0528	24.662	41.7823	43.5586	31.5024	35.955
IsomiR 48	let-7a-5p-TGAGGTAGTAGGTTGTATAGAT	33.4484	26.4571	18.4014	13.4747	17.4857	24.3346	52.9135	12.9628	40.4966	25.8698	43.3597	41.9536	26.2571	37.4005	49.5048	35.552	45.3841	63.242	38.1515	19.6048	63.9918	12.8707	34.3676	44.7714	70.3942	21.4491	33.0848	19.0397	39.1629	60.3202	49.7445	44.3012	41.853	26.6427	46.3378	50.4598	33.7345	51.1873	33.1857	16.4431	15.0528	34.5268	41.7823	52.4481	49.0037	35.955
IsomiR 49	let-7a-5p-GTGAGGTAGTAGGTTGTATAGTT	41.8105	24.5673	30.669	8.98311	11.6571	34.7638	39.11	30.2466	68.338	17.2465	37.5784	44.4214	28.6441	42.0756	68.0691	35.552	66.0132	46.9214	36.3348	21.3871	66.161	18.0189	21.1493	12.4365	75.2489	40.515	39.7018	15.8664	44.3846	25.1334	19.8978	50.6299	50.4698	22.5438	29.4877	35.1025	46.0016	12.7968	35.2599	32.8862	15.0528	34.5268	55.7097	58.6707	59.5045	31.4606
IsomiR 50	let-7a-5p-TGAGGTAGTAGGTTGTA	25.0863	49.1347	28.6244	47.1613	40.7999	48.6693	36.8094	47.5304	36.7	28.7442	26.0158	18.5089	54.9013	28.0504	47.4421	17.776	27.8493	32.641	52.6854	40.9918	28.1998	51.4827	71.379	22.3857	42.4792	40.515	29.7763	22.213	44.3846	30.1601	44.7701	25.315	41.853	28.6921	46.3378	41.6842	30.6677	38.3905	18.667	32.8862	25.088	29.5944	51.0672	36.447	35.0027	31.4606
IsomiR 51	let-7a-5p-GTGAGGTAGTAGGTTGTATAGT	27.8737	37.7959	18.4014	44.9155	21.3714	31.2874	36.8094	43.2094	73.4001	25.8698	37.5784	61.6964	16.7091	25.7129	49.5048	28.4416	58.793	53.0416	34.518	17.8225	48.8073	15.4448	23.793	32.3349	57.0435	33.3653	26.4679	22.213	41.7738	45.2401	29.8467	56.9587	48.0079	22.5438	27.3814	41.6842	18.4006	46.0685	37.334	43.8483	40.1409	29.5944	41.7823	43.5586	35.0027	22.4719
IsomiR 52	let-7a-5p-TGAGGTAGTAGGTTGTAAA	25.0863	66.1428	38.8474	44.9155	40.7999	59.0984	41.4106	34.5676	18.9828	25.8698	26.0158	16.0411	33.4182	37.4005	33.0032	19.5536	18.5662	38.7612	49.0519	23.1693	18.4383	33.4637	60.8043	49.746	19.4191	40.515	39.7018	34.9062	28.7195	35.1868	39.7956	31.6437	39.3911	24.5932	37.9127	21.9391	24.5342	61.4247	43.5563	54.8104	35.1233	24.662	27.8549	36.447	35.0027	35.955
IsomiR 53	let-7a-5p-TGAGGTGGTAGGTTGTATAGT	27.8737	45.3551	42.9366	26.9493	23.3142	38.2402	41.4106	21.6047	16.4517	28.7442	26.0158	35.7839	40.5792	28.0504	37.1286	12.4432	27.8493	34.6811	47.2352	17.8225	35.792	43.7603	23.793	29.8476	44.9066	30.9821	33.0848	28.5596	33.9412	55.2935	64.6679	33.7533	32.0053	16.3955	40.019	52.6537	46.0016	48.6279	35.2599	60.2915	35.1233	29.5944	46.4248	23.1127	38.5029	35.955
IsomiR 54	let-7a-5p-TGAGATAGTAGGTTGTATAGTT	39.0231	41.5755	18.4014	11.2289	13.6	31.2874	34.5088	30.2466	48.0897	17.2465	23.1252	49.3571	11.9351	42.0756	63.9437	28.4416	36.101	32.641	34.518	26.7338	48.8073	10.2965	29.0803	27.3603	74.0352	21.4491	19.8509	34.9062	31.3303	80.4269	49.7445	35.8629	29.5433	10.2472	27.3814	43.8781	27.6009	40.9498	39.4081	38.3673	20.0704	39.4592	32.4973	35.558	31.5024	17.9775
IsomiR 55	let-7a-5p-CGAGGTAGTAGGTTGTATAGT	16.7242	30.2367	32.7136	20.212	7.77141	38.2402	36.8094	34.5676	21.5138	31.6186	28.9064	20.9768	19.0961	32.7255	24.7524	23.1088	35.0695	48.9615	30.8846	23.1693	26.0305	23.1672	29.0803	22.3857	42.4792	21.4491	29.7763	53.9459	26.1086	35.1868	44.7701	33.7533	40.6221	32.791	46.3378	39.4903	46.0016	40.9498	51.8527	43.8483	20.0704	39.4592	60.3522	27.5575	45.5035	44.9437
IsomiR 56	let-7a-5p-TGAGGTAGTAGGATGTATAGTT	33.4484	34.0163	26.5798	20.212	13.6	20.8583	36.8094	17.2838	32.9035	11.4977	26.0158	71.5678	21.4831	46.7507	41.254	28.4416	44.3526	44.8814	16.3506	16.0403	41.215	28.3155	21.1493	54.7206	64.3257	26.2156	26.4679	41.2527	28.7195	40.2134	49.7445	23.2054	36.9291	26.6427	37.9127	50.4598	24.5342	43.5092	31.1116	27.4052	20.0704	14.7972	27.8549	40.8917	35.0027	26.9662
IsomiR 57	let-7a-5p-TGAGGTAGAAGGTTGTATAGTT	33.4484	22.6775	24.5352	17.9662	11.6571	17.3819	46.0117	34.5676	34.169	2.87442	31.7971	40.7196	23.8701	37.4005	30.9405	23.1088	35.0695	36.7211	23.6176	17.8225	44.4688	20.5931	15.862	34.8222	59.4709	28.5989	29.7763	22.213	36.552	45.2401	39.7956	35.8629	22.1575	20.4943	25.2751	46.072	30.6677	53.7466	29.0375	43.8483	35.1233	29.5944	51.0672	35.558	24.5019	44.9437
IsomiR 58	let-7a-5p-TGAAGTAGTAGGTTGTATAGTT	27.8737	24.5673	26.5798	17.9662	23.3142	38.2402	43.7112	21.6047	36.7	22.9954	28.9064	28.3803	19.0961	35.063	35.0659	30.2192	47.447	44.8814	19.9841	8.91127	45.5535	23.1672	15.862	37.3095	59.4709	28.5989	23.1594	34.9062	33.9412	25.1334	4.97445	29.5341	27.0814	18.4449	63.1879	39.4903	27.6009	35.8311	39.4081	49.3294	15.0528	29.5944	37.1398	40.8917	49.0037	31.4606
IsomiR 59	let-7a-5p-TGAGGTAGTAGGTTGTGTAGT	25.0863	30.2367	34.7582	31.4409	29.1428	13.9055	39.11	17.2838	25.3104	28.7442	31.7971	24.6786	45.3532	32.7255	37.1286	17.776	34.0381	42.8413	21.8009	35.6451	23.8613	33.4637	10.5747	32.3349	47.334	26.2156	49.6272	41.2527	26.1086	35.1868	29.8467	18.9862	32.0053	34.8404	25.2751	30.7147	27.6009	28.153	35.2599	38.3673	25.088	29.5944	37.1398	25.7796	59.5045	31.4606
IsomiR 60	let-7a-5p-TGAGGTAGTGGGTTGTATAGT	33.4484	30.2367	16.3568	17.9662	9.71426	27.811	36.8094	17.2838	17.7173	22.9954	17.3439	35.7839	21.4831	16.3627	26.8151	17.776	37.1324	26.5208	18.1674	23.1693	34.7074	36.0379	23.793	29.8476	50.9751	16.6827	29.7763	44.426	28.7195	55.2935	54.719	25.315	29.5433	22.5438	44.2315	54.8476	33.7345	23.0343	37.334	32.8862	10.0352	29.5944	41.7823	38.2249	31.5024	26.9662
IsomiR 61	let-7a-5p-TGAGGCAGTAGGTTGTATAGT	19.5116	32.1265	24.5352	15.7204	17.4857	6.95276	41.4106	17.2838	10.1241	17.2465	23.1252	30.8482	9.54804	30.3879	39.1913	14.2208	25.7864	14.2804	16.3506	16.0403	30.369	46.3344	18.5057	27.3603	33.9834	23.8324	26.4679	31.7329	36.552	45.2401	34.8212	44.3012	19.6955	18.4449	44.2315	32.9086	30.6677	43.5092	39.4081	38.3673	45.1585	9.86481	46.4248	24.0017	45.5035	26.9662
IsomiR 62	let-7a-5p-TGAGGTAGTAGGTAGTATAGTT	25.0863	15.1184	22.4906	13.4747	11.6571	27.811	34.5088	25.9257	34.169	17.2465	34.6877	37.0178	14.3221	28.0504	37.1286	30.2192	39.1953	40.8013	27.2511	24.9516	42.2996	20.5931	21.1493	47.2587	36.4108	23.8324	33.0848	15.8664	31.3303	25.1334	24.8723	44.3012	34.4672	14.346	31.5939	26.3269	30.6677	35.8311	22.8152	27.4052	10.0352	44.3916	37.1398	30.2243	14.0011	17.9775
IsomiR 63	let-7a-5p-TGAGGTAGTAGGTTGTAAAGTT	22.2989	24.5673	20.446	13.4747	15.5428	6.95276	39.11	34.5676	30.3724	17.2465	54.9222	35.7839	11.9351	25.7129	41.254	28.4416	35.0695	42.8413	12.7172	14.258	49.8919	28.3155	21.1493	24.873	40.0518	14.2994	26.4679	15.8664	26.1086	30.1601	39.7956	37.9724	28.3123	18.4449	23.1689	43.8781	27.6009	33.2717	24.8893	16.4431	5.01761	14.7972	37.1398	36.447	31.5024	31.4606
IsomiR 64	let-7a-5p-TGAGGTAGTAGGTTGAATAGTT	19.5116	22.6775	24.5352	17.9662	9.71426	20.8583	48.3123	25.9257	24.0448	11.4977	28.9064	39.4857	23.8701	32.7255	33.0032	15.9984	38.1639	48.9615	14.5339	12.4758	47.7227	15.4448	21.1493	14.9238	63.112	33.3653	19.8509	34.9062	13.0543	35.1868	14.9234	37.9724	32.0053	20.4943	27.3814	50.4598	15.3339	30.7124	31.1116	16.4431	10.0352	19.7296	27.8549	34.6691	35.0027	35.955
IsomiR 65	let-7a-5p-TCAGGTAGTAGGTTGTATAG	11.1495	43.4653	49.0704	29.1951	15.5428	13.9055	16.1041	4.32094	10.1241	25.8698	11.5626	17.275	9.54804	23.3753	20.627	21.3312	19.5977	10.2003	19.9841	17.8225	16.2691	48.9085	18.5057	19.8984	24.2738	16.6827	36.3933	41.2527	41.7738	25.1334	24.8723	14.7671	22.1575	24.5932	29.4877	21.9391	27.6009	53.7466	35.2599	71.2535	35.1233	29.5944	9.28495	14.2232	56.0043	26.9662
IsomiR 66	let-7a-5p-TGAGGTAGTAGGTTGTATAATT	19.5116	20.7877	4.0892	15.7204	5.82856	13.9055	29.9076	8.64189	31.638	20.121	17.3439	33.3161	19.0961	35.063	45.3794	15.9984	42.2897	46.9214	16.3506	17.8225	30.369	15.4448	7.931	14.9238	48.5477	9.53295	13.2339	25.3863	39.1629	20.1067	59.6934	29.5341	24.6194	14.346	25.2751	43.8781	24.5342	30.7124	37.334	16.4431	15.0528	9.86481	41.7823	36.447	28.0021	26.9662
IsomiR 67	let-7a-5p-TGAGGTAGCAGGTTGTATAG	11.1495	22.6775	14.3122	35.9324	15.5428	13.9055	20.7053	21.6047	6.32759	37.3675	26.0158	18.5089	19.0961	16.3627	28.8778	28.4416	13.4089	10.2003	5.45022	10.6935	20.6075	36.0379	13.2183	14.9238	24.2738	14.2994	52.9357	47.5993	31.3303	35.1868	9.94891	8.43832	16.0026	22.5438	33.7002	28.5208	46.0016	58.8654	29.0375	87.6967	10.0352	29.5944	23.2124	12.4453	31.5024	31.4606
IsomiR 68	let-7a-5p-TGAGGTAGTAGGTTGTATAGC	13.9368	24.5673	38.8474	6.73733	13.6	6.95276	23.0059	25.9257	10.1241	20.121	20.2345	24.6786	23.8701	14.0252	24.7524	24.8864	26.8179	38.7612	25.4343	7.12902	28.1998	36.0379	15.862	27.3603	38.8382	7.14971	29.7763	25.3863	18.276	50.2668	14.9234	18.9862	27.0814	14.346	40.019	37.2964	30.6677	38.3905	20.7411	27.4052	10.0352	39.4592	27.8549	25.7796	24.5019	49.4381
IsomiR 69	let-7a-5p-TGAGGTAGTAGGTTGCATAG	5.57473	30.2367	20.446	24.7035	17.4857	10.4291	16.1041	4.32094	3.79655	43.1163	14.4532	12.3393	14.3221	23.3753	10.3135	19.5536	15.4718	12.2404	27.2511	14.258	18.4383	43.7603	18.5057	22.3857	24.2738	21.4491	56.2442	28.5596	23.4977	5.02668	29.8467	21.0958	16.0026	43.0381	35.8065	30.7147	46.0016	43.5092	33.1857	54.8104	15.0528	29.5944	32.4973	7.1116	38.5029	31.4606
IsomiR 70	let-7a-5p-TGAGGAAGTAGGTTGTATAG	11.1495	35.9061	32.7136	33.6867	15.5428	13.9055	20.7053	8.64189	7.59311	25.8698	8.67193	13.5732	9.54804	28.0504	26.8151	14.2208	12.3775	24.4808	10.9004	16.0403	11.9307	30.8896	10.5747	29.8476	9.70954	23.8324	46.3188	19.0397	23.4977	35.1868	34.8212	18.9862	23.3885	28.6921	21.0626	32.9086	33.7345	56.306	24.8893	49.3294	35.1233	39.4592	27.8549	8.8895	31.5024	17.9775
IsomiR 71	let-7a-5p-TGAGGTAGTAGGTTGTGTA	39.0231	28.3469	24.5352	24.7035	23.3142	27.811	18.4047	38.8885	12.6552	17.2465	14.4532	11.1054	16.7091	14.0252	14.4389	17.776	13.4089	14.2804	19.9841	14.258	19.5229	25.7413	42.2986	19.8984	9.70954	14.2994	19.8509	9.51986	39.1629	50.2668	39.7956	10.5479	12.3097	20.4943	42.1252	13.1634	24.5342	38.3905	24.8893	32.8862	25.088	34.5268	27.8549	11.5564	31.5024	26.9662
IsomiR 72	let-7a-5p-TTAGGTAGTAGGTTGTATAGTT	11.1495	24.5673	12.2676	8.98311	9.71426	13.9055	23.0059	8.64189	21.5138	14.3721	34.6877	22.2107	19.0961	23.3753	24.7524	23.1088	23.7235	24.4808	9.08369	19.6048	44.4688	23.1672	31.724	19.8984	38.8382	23.8324	23.1594	19.0397	28.7195	50.2668	19.8978	18.9862	23.3885	16.3955	27.3814	32.9086	18.4006	25.5936	22.8152	32.8862	15.0528	34.5268	37.1398	32.0022	21.0016	13.4831
IsomiR 73	let-7a-5p-TGAGGTAGTAGGTTGTACAGT	19.5116	26.4571	10.223	22.4578	11.6571	10.4291	34.5088	12.9628	8.85863	5.74884	26.0158	20.9768	11.9351	14.0252	14.4389	23.1088	26.8179	26.5208	23.6176	16.0403	16.2691	28.3155	15.862	24.873	31.556	14.2994	26.4679	25.3863	26.1086	45.2401	29.8467	27.4245	29.5433	22.5438	29.4877	26.3269	36.8012	33.2717	14.5188	27.4052	10.0352	9.86481	27.8549	17.779	17.5013	31.4606
IsomiR 74	let-7a-5p-TCAGGTAGTAGGTTGTATAGT	13.9368	17.0082	24.5352	4.49155	11.6571	24.3346	23.0059	17.2838	15.1862	14.3721	23.1252	18.5089	23.8701	16.3627	24.7524	8.888	18.5662	32.641	27.2511	8.91127	28.1998	10.2965	23.793	22.3857	43.6929	16.6827	26.4679	34.9062	18.276	0	24.8723	27.4245	19.6955	12.2966	52.6566	21.9391	12.2671	38.3905	22.8152	10.9621	40.1409	44.3916	23.2124	14.2232	21.0016	31.4606
IsomiR 75	let-7a-5p-TAAGGTAGTAGGTTGTATAG	8.3621	20.7877	24.5352	33.6867	9.71426	13.9055	20.7053	8.64189	3.79655	34.4931	14.4532	20.9768	16.7091	14.0252	16.5016	10.6656	17.5348	18.3606	27.2511	17.8225	16.2691	30.8896	13.2183	32.3349	15.778	11.9162	46.3188	15.8664	39.1629	10.0534	19.8978	4.21916	18.4646	28.6921	23.1689	24.133	27.6009	25.5936	26.9634	82.2156	15.0528	54.2565	13.9274	14.2232	28.0021	13.4831
IsomiR 76	let-7a-5p-TGAGGTAGCAGGTTGTATAGT	13.9368	17.0082	10.223	11.2289	7.77141	10.4291	20.7053	4.32094	8.85863	31.6186	28.9064	23.4446	28.6441	16.3627	18.5643	12.4432	17.5348	36.7211	21.8009	10.6935	24.9459	23.1672	13.2183	24.873	32.7697	21.4491	26.4679	15.8664	39.1629	35.1868	0	21.0958	20.9265	24.5932	23.1689	28.5208	18.4006	20.4749	20.7411	5.48104	20.0704	34.5268	27.8549	22.2238	45.5035	26.9662
IsomiR 77	let-7a-5p-TGAGGTAGTAGGTTGCATAGT	25.0863	13.2286	12.2676	17.9662	13.6	27.811	13.8035	8.64189	16.4517	17.2465	20.2345	11.1054	21.4831	18.7003	18.5643	15.9984	16.5033	22.4407	16.3506	5.34676	16.2691	10.2965	26.4367	17.4111	18.2054	14.2994	26.4679	31.7329	10.4434	55.2935	39.7956	14.7671	29.5433	14.346	16.8501	37.2964	24.5342	33.2717	29.0375	21.9242	15.0528	19.7296	13.9274	22.2238	35.0027	13.4831
IsomiR 78	let-7a-5p-TGAGGTAGTAGGTTATATAG	16.7242	18.8979	24.5352	35.9324	11.6571	0	13.8035	4.32094	6.32759	20.121	14.4532	14.8071	14.3221	11.6877	14.4389	7.1104	11.346	24.4808	21.8009	10.6935	11.9307	25.7413	23.793	12.4365	10.9232	16.6827	39.7018	12.6931	15.6652	25.1334	19.8978	6.32874	20.9265	14.346	31.5939	19.7451	39.868	28.153	31.1116	54.8104	20.0704	34.5268	46.4248	8.00055	31.5024	22.4719
IsomiR 79	let-7a-5p-TGAGGTAATAGGTTGTATAGTT	16.7242	15.1184	18.4014	6.73733	3.8857	17.3819	13.8035	4.32094	44.2931	14.3721	34.6877	27.1464	4.77402	21.0378	28.8778	21.3312	23.7235	36.7211	9.08369	28.5161	27.1151	10.2965	10.5747	19.8984	37.6245	21.4491	9.92545	15.8664	15.6652	30.1601	14.9234	18.9862	20.9265	10.2472	16.8501	26.3269	21.4674	20.4749	16.5929	16.4431	15.0528	24.662	23.2124	30.2243	28.0021	13.4831
IsomiR 80	let-7a-5p-TGAGGTAGTAGGTTGT	11.1495	18.8979	16.3568	35.9324	21.3714	27.811	23.0059	21.6047	11.3897	11.4977	34.6877	16.0411	11.9351	14.0252	20.627	14.2208	7.22019	18.3606	18.1674	14.258	7.59224	28.3155	18.5057	27.3603	6.06846	9.53295	39.7018	15.8664	20.8869	45.2401	9.94891	78.0545	20.9265	18.4449	12.6376	13.1634	15.3339	20.4749	10.3705	10.9621	15.0528	29.5944	9.28495	17.779	21.0016	13.4831
IsomiR 81	let-7a-5p-TGAGGTAGTAAGTTGTATAGTT	19.5116	28.3469	14.3122	13.4747	19.4285	6.95276	13.8035	8.64189	29.1069	11.4977	5.78129	24.6786	23.8701	14.0252	20.627	21.3312	26.8179	18.3606	16.3506	16.0403	28.1998	5.14827	10.5747	29.8476	43.6929	16.6827	13.2339	15.8664	13.0543	25.1334	9.94891	18.9862	24.6194	30.7415	25.2751	24.133	39.868	17.9155	22.8152	5.48104	15.0528	29.5944	18.5699	24.8906	14.0011	8.98875
IsomiR 82	let-7a-5p-TGAGGAAGTAGGTTGTATAGT	11.1495	15.1184	26.5798	11.2289	13.6	10.4291	20.7053	21.6047	16.4517	17.2465	28.9064	24.6786	9.54804	21.0378	28.8778	12.4432	14.4404	14.2804	21.8009	14.258	19.5229	18.0189	21.1493	12.4365	30.3423	14.2994	23.1594	22.213	33.9412	25.1334	14.9234	14.7671	18.4646	18.4449	27.3814	17.5512	24.5342	20.4749	16.5929	27.4052	5.01761	29.5944	9.28495	16.0011	14.0011	31.4606
IsomiR 83	let-7a-5p-TGAGGTAGTAGGTTGTAAAG	8.3621	22.6775	12.2676	26.9493	11.6571	6.95276	23.0059	4.32094	3.79655	31.6186	17.3439	13.5732	11.9351	23.3753	12.3762	15.9984	6.18874	16.3205	10.9004	14.258	10.8461	30.8896	10.5747	27.3603	9.70954	19.0659	16.5424	34.9062	13.0543	35.1868	29.8467	6.32874	16.0026	20.4943	27.3814	19.7451	12.2671	28.153	26.9634	60.2915	25.088	9.86481	27.8549	11.5564	21.0016	13.4831
IsomiR 84	let-7a-5p-TGAGGTAGTAGGTTGTATAGTG	11.1495	15.1184	10.223	8.98311	13.6	24.3346	27.607	17.2838	11.3897	25.8698	20.2345	17.275	23.8701	4.67507	18.5643	17.776	13.4089	20.4006	30.8846	19.6048	23.8613	10.2965	18.5057	29.8476	14.5643	26.2156	9.92545	6.34657	26.1086	20.1067	24.8723	23.2054	12.3097	30.7415	18.9564	10.9695	12.2671	15.3562	31.1116	10.9621	5.01761	4.93241	41.7823	15.1122	14.0011	40.4494
IsomiR 85	let-7a-5p-TGAGGTAGTAGGTTGTACAG	8.3621	17.0082	12.2676	13.4747	9.71426	6.95276	9.20235	12.9628	1.26552	28.7442	8.67193	8.6375	19.0961	18.7003	8.2508	10.6656	14.4404	16.3205	18.1674	1.78225	17.3537	33.4637	10.5747	22.3857	15.778	11.9162	52.9357	6.34657	10.4434	35.1868	34.8212	10.5479	8.6168	22.5438	23.1689	24.133	15.3339	30.7124	16.5929	49.3294	20.0704	29.5944	13.9274	4.44475	42.0032	31.4606
IsomiR 86	let-7a-5p-TGAGGTAGTAGGATGTATAG	5.57473	15.1184	24.5352	31.4409	7.77141	13.9055	11.5029	0	2.53104	11.4977	8.67193	16.0411	2.38701	7.0126	12.3762	8.888	11.346	8.16025	18.1674	8.91127	13.0153	33.4637	7.931	14.9238	16.9917	19.0659	33.0848	34.9062	26.1086	25.1334	4.97445	8.43832	22.1575	14.346	27.3814	32.9086	30.6677	28.153	31.1116	43.8483	40.1409	19.7296	23.2124	9.77845	35.0027	13.4831
IsomiR 87	let-7a-5p-TGAGATAGTAGGTTGTATAG	13.9368	13.2286	10.223	8.98311	11.6571	3.47638	13.8035	12.9628	3.79655	20.121	5.78129	16.0411	23.8701	23.3753	14.4389	3.5552	7.22019	16.3205	19.9841	12.4758	21.6921	28.3155	18.5057	12.4365	10.9232	21.4491	33.0848	6.34657	15.6652	15.08	29.8467	6.32874	9.84777	14.346	35.8065	24.133	27.6009	30.7124	18.667	49.3294	30.1057	14.7972	13.9274	5.3337	35.0027	17.9775
IsomiR 88	let-7a-5p-TGAGGTAGTAGGTTGTTTAGTT	8.3621	22.6775	6.1338	11.2289	7.77141	10.4291	20.7053	12.9628	13.9207	17.2465	11.5626	35.7839	7.16103	11.6877	37.1286	19.5536	18.5662	14.2804	9.08369	10.6935	33.6228	10.2965	13.2183	14.9238	27.9149	11.9162	9.92545	9.51986	26.1086	20.1067	4.97445	21.0958	13.5407	14.346	23.1689	15.3573	9.20031	12.7968	26.9634	10.9621	20.0704	29.5944	32.4973	16.8901	10.5008	17.9775
IsomiR 89	let-7a-5p-TAAGGTAGTAGGTTGTATAGT	13.9368	20.7877	14.3122	8.98311	7.77141	10.4291	23.0059	0	13.9207	11.4977	11.5626	17.275	9.54804	9.35013	10.3135	12.4432	18.5662	26.5208	19.9841	1.78225	23.8613	15.4448	23.793	17.4111	19.4191	21.4491	13.2339	15.8664	20.8869	25.1334	29.8467	14.7671	12.3097	8.19774	8.42505	17.5512	12.2671	33.2717	20.7411	21.9242	5.01761	19.7296	18.5699	11.5564	42.0032	8.98875
IsomiR 90	let-7a-5p-TGAGGTAGTAGGATGTATAGT	8.3621	7.55918	8.1784	4.49155	7.77141	13.9055	11.5029	17.2838	7.59311	17.2465	14.4532	11.1054	7.16103	18.7003	16.5016	17.776	15.4718	22.4407	14.5339	14.258	17.3537	18.0189	13.2183	19.8984	21.8465	23.8324	13.2339	9.51986	20.8869	30.1601	29.8467	14.7671	20.9265	8.19774	12.6376	26.3269	12.2671	38.3905	16.5929	5.48104	20.0704	4.93241	27.8549	12.4453	14.0011	22.4719
IsomiR 91	let-7a-5p-TGAGGTAGTAGGTTGAATAG	8.3621	24.5673	20.446	13.4747	11.6571	6.95276	13.8035	0	5.06207	14.3721	8.67193	17.275	19.0961	9.35013	6.1881	3.5552	13.4089	6.12019	14.5339	7.12902	19.5229	18.0189	10.5747	14.9238	15.778	9.53295	23.1594	22.213	10.4434	10.0534	34.8212	12.6575	13.5407	12.2966	18.9564	2.19391	36.8012	28.153	16.5929	54.8104	25.088	29.5944	32.4973	3.5558	21.0016	4.49437
IsomiR 92	let-7a-5p-TGAGGTAGTAGGTTATATAGT	19.5116	15.1184	10.223	15.7204	5.82856	13.9055	16.1041	4.32094	11.3897	22.9954	28.9064	14.8071	14.3221	16.3627	4.1254	12.4432	15.4718	12.2404	25.4343	10.6935	9.76145	7.7224	15.862	9.94921	14.5643	16.6827	13.2339	15.8664	10.4434	20.1067	19.8978	16.8766	22.1575	10.2472	12.6376	19.7451	3.06677	25.5936	18.667	32.8862	15.0528	29.5944	18.5699	19.5569	10.5008	17.9775
IsomiR 93	let-7a-5p-TGAGGTTGTAGGTTGTATAGTT	8.3621	13.2286	8.1784	6.73733	11.6571	3.47638	18.4047	8.64189	8.85863	11.4977	17.3439	20.9768	11.9351	18.7003	16.5016	7.1104	27.8493	6.12019	3.63348	14.258	21.6921	12.8707	23.793	22.3857	26.7012	11.9162	9.92545	3.17329	26.1086	15.08	14.9234	18.9862	13.5407	12.2966	12.6376	21.9391	18.4006	20.4749	12.4447	38.3673	10.0352	24.662	9.28495	16.0011	17.5013	13.4831
IsomiR 94	let-7a-5p-TGAGGTAGTAGGTTGTATAAT	16.7242	15.1184	14.3122	13.4747	5.82856	3.47638	6.90176	25.9257	11.3897	17.2465	23.1252	12.3393	4.77402	7.0126	12.3762	5.3328	16.5033	20.4006	23.6176	5.34676	17.3537	18.0189	34.3676	4.9746	18.2054	26.2156	6.61696	9.51986	7.83258	5.02668	14.9234	16.8766	16.0026	18.4449	23.1689	10.9695	6.13354	12.7968	6.22233	27.4052	25.088	9.86481	32.4973	8.8895	10.5008	40.4494
IsomiR 95	let-7a-5p-TGAGGTAGTAGGTAGTATAG	16.7242	18.8979	6.1338	13.4747	15.5428	3.47638	4.60117	8.64189	3.79655	14.3721	5.78129	13.5732	11.9351	16.3627	14.4389	19.5536	14.4404	16.3205	5.45022	16.0403	7.59224	18.0189	15.862	17.4111	8.49585	11.9162	39.7018	3.17329	18.276	10.0534	14.9234	2.10958	4.92389	10.2472	16.8501	13.1634	18.4006	17.9155	12.4447	49.3294	5.01761	29.5944	9.28495	8.00055	28.0021	22.4719
Canonical	let-7b-5p-TGAGGTAGTAGGTTGTGTGGTT	16099.8	17705.5	17377.1	15486.9	13462	15230	15947.7	20057.8	13237.3	19166.6	16546	15915.2	16926.3	16115	20327.9	13150.7	14351.7	18407.5	21859	12597	15306	16397.2	19470.6	16503.3	14790.1	15850.9	18054.4	19217.4	19636.3	16552.9	20992.2	16503.2	21167.8	12731.1	15990.7	16197.6	14073.4	19786.4	16173.9	21491.2	20080.5	19892.4	25631.1	15586	24498.4	23366.3
IsomiR 1	let-7b-5p-TGAGGTAGTAGGTTGTGTGGT	9499.34	13077.4	11713.5	12794.2	7750.04	7693.22	8381.04	9372.13	5875.8	12408.9	8296.15	9075.54	10915.8	9020.54	15338.2	8066.75	7833.91	10718.5	15093.5	6507.01	8379.67	12546.3	12137.1	9660.68	7687.53	11155.9	16562.3	13699.1	11378.1	10616.3	13157.4	6738	14621.5	8652.71	11083.2	11467.5	12221.1	15033.7	10980.3	21343.2	13823.5	15034	17975.7	6790.69	17508.3	14134.8
IsomiR 2	let-7b-5p-TGAGGTAGTAGGTTGTGTGG	5942.67	9840.16	9576.91	12039.6	6032.56	5909.84	5355.77	5280.19	3035.98	11400	5604.96	5143.01	7311.42	7868.14	7153.44	6118.5	4362.03	6052.87	8796.65	5865.4	5705.03	9967.04	8134.56	8175.76	4104.71	8336.56	11943.6	9158.11	9182.4	6162.71	10764.7	5708.52	7634.48	7531.67	10032.1	7880.51	10147.9	11791	9399.86	19578.3	11420.1	11443.2	10557	4402.97	12383.9	9146.05
IsomiR 3	let-7b-5p-TGAGGTAGTAGGTTGTGTGGTTT	6215.83	6241.99	4786.41	4222.06	4161.59	4661.82	6273.7	6744.99	8418.23	5355.05	6501.06	7023.52	4812.21	6444.58	7939.33	5485.67	7355.31	7495.19	6790.97	4876.25	7842.79	4113.46	6892.04	5996.89	7671.75	5381.35	3695.57	4693.29	7216.42	5343.36	4879.94	7780.13	6630.01	4152.16	4736.98	5333.38	4615.49	5950.52	5220.53	5152.18	4626.24	6407.19	6573.75	7569.41	5670.43	7074.15
IsomiR 4	let-7b-5p-TGAGGTAGTAGGTTGTGTGGTTA	2023.63	2638.15	2702.96	2142.47	1995.31	2047.59	2178.66	2895.03	1759.07	2661.72	2367.44	2228.47	2222.31	2220.66	2174.08	1706.5	1728.72	2546	2939.48	1798.29	2176.8	1979.51	2728.26	2034.61	1905.5	1763.6	1998.32	1875.41	2741.4	2040.83	2472.3	2392.26	2358.54	1783.01	2142.07	1803.39	1833.93	2973.98	2323	2439.06	2167.61	2757.21	2813.34	2417.06	2495.69	3020.22
IsomiR 5	let-7b-5p-TGAGGTAGTAGGTTGTGTGGTA	1340.72	1542.07	1490.51	1513.65	1212.34	1157.63	1355.05	1970.35	702.363	1695.91	1231.41	830.434	1370.14	1138.38	1109.73	862.136	671.478	1342.36	1816.74	930.337	1007.6	1214.99	1697.23	1062.08	770.695	1003.34	1194.36	1240.76	1381.15	1502.98	1959.93	1267.86	1142.34	989.877	1468.06	1138.64	1085.64	1806.91	1283.87	1666.24	1294.54	1820.06	1754.86	1075.63	1718.63	1604.49
IsomiR 6	let-7b-5p-TGAGGTAGTAGGTTGTGTGGTTTT	1031.33	782.375	470.258	482.842	520.684	514.504	846.616	795.054	2114.68	635.247	1034.85	1522.67	663.589	1054.23	1633.66	1093.22	1613.2	1270.96	933.804	818.055	1502.18	589.477	864.479	960.099	1479.49	817.45	413.56	580.712	1143.56	588.122	512.369	1312.16	1154.65	686.561	606.604	1026.75	723.758	783.165	810.977	537.142	386.356	877.968	1007.42	1434.77	700.053	970.785
IsomiR 7	let-7b-5p-TGAGGTAGTAGGTTGTGTGGTAT	563.048	740.8	650.183	671.487	590.627	563.173	568.245	872.831	372.062	750.224	508.753	386.219	639.719	490.882	525.988	399.96	366.167	646.7	801.182	401.007	534.711	548.29	798.387	552.181	368.962	490.947	509.506	625.138	631.828	633.362	547.19	715.148	462.845	465.222	699.279	377.352	604.154	673.113	642.974	608.396	602.113	828.644	673.159	520.036	637.048	728.089
IsomiR 8	let-7b-5p-TGAGGTAGTAGGTTGTGTG	490.576	687.885	599.068	720.894	409.942	413.689	460.117	358.638	237.917	678.364	291.955	423.237	642.106	406.731	622.935	408.848	349.664	532.456	697.628	390.314	436.012	834.019	573.675	470.1	328.911	612.492	734.483	412.527	584.833	487.588	900.376	362.848	540.396	498.013	640.304	544.088	631.755	711.503	541.342	1107.17	622.184	877.968	779.936	336.912	738.556	633.707
IsomiR 9	let-7b-5p-TGAGGTAGTAGGTTGTGTGA	301.036	370.4	325.091	368.307	318.628	298.968	363.493	384.564	139.207	468.531	205.236	182.621	389.083	287.517	365.098	209.757	162.97	283.569	341.547	222.782	197.398	293.451	322.527	261.167	165.062	314.587	430.103	310.982	344.634	356.894	482.522	322.766	253.58	272.575	395.977	291.789	285.21	437.651	408.599	559.066	316.109	369.93	408.538	241.794	413.031	364.044
IsomiR 10	let-7b-5p-TGAGGTAGTAGGTTGTGTGGA	331.697	328.824	327.136	314.409	264.228	278.11	365.793	445.057	168.314	428.289	291.955	192.493	324.634	238.428	350.659	204.424	130.995	230.527	414.216	194.266	232.106	329.489	407.124	233.806	186.909	300.288	297.763	266.556	362.91	266.414	462.624	314.327	270.814	229.537	381.233	313.728	260.676	406.939	323.561	460.407	301.057	468.579	394.61	259.573	413.031	449.437
IsomiR 11	let-7b-5p-TGAGGTAGTAGGTTGTGTGGTTG	189.541	258.902	304.645	276.231	271.999	253.776	213.955	358.638	172.11	388.047	242.814	167.814	348.504	247.779	226.897	167.094	172.253	208.086	408.766	167.532	175.706	216.227	293.447	226.345	185.695	250.24	334.157	317.329	302.86	251.334	363.135	225.725	263.428	227.487	189.564	252.299	266.809	358.311	284.153	378.192	381.338	295.944	348.186	217.793	332.525	422.471
IsomiR 12	let-7b-5p-TGAGGTAGTAGGTTGTGT	122.644	147.404	190.148	258.264	93.2569	146.008	135.735	138.27	110.1	206.958	115.626	109.82	93.0934	147.265	150.577	133.32	101.083	138.724	139.889	126.54	101.953	141.577	155.976	156.7	166.276	142.994	205.126	161.838	164.484	115.614	144.259	215.177	190.801	122.966	143.226	116.277	174.806	268.733	147.262	219.242	140.493	276.215	157.844	118.23	210.016	211.236
IsomiR 13	let-7b-5p-TGAGGTAGTAGGTTGTGTGT	66.8968	81.2612	120.631	69.6191	67.9998	66.0512	108.128	129.628	60.7449	117.851	83.8287	57.9946	69.2233	67.7885	86.6334	47.9952	58.793	85.6826	96.2871	62.3789	70.4994	72.0757	100.459	84.5683	42.4792	76.2636	79.4036	69.8123	80.9367	80.4269	89.5402	90.712	70.1654	30.7415	73.7192	72.3989	98.1367	110.053	103.705	115.102	110.387	108.513	97.492	71.116	59.5045	107.865
IsomiR 14	let-7b-5p-AGAGGTAGTAGGTTGTGTGGTT	47.3852	105.829	57.2488	101.06	67.9998	59.0984	94.3241	99.3817	44.2931	71.8606	54.9222	56.7607	52.5142	88.8263	101.072	42.6624	49.5099	67.3221	78.1198	32.0806	84.5993	72.0757	60.8043	69.6445	100.736	57.1977	122.414	85.6788	65.2715	120.64	119.387	46.4108	73.8583	36.8898	107.419	107.501	61.3354	110.053	72.5938	120.583	100.352	118.378	102.134	75.5608	140.011	85.3931
IsomiR 15	let-7b-5p-GGAGGTAGTAGGTTGTGTGGTT	44.5979	85.0408	155.39	49.4071	50.5142	69.5276	66.717	47.5304	44.2931	48.8652	95.3913	76.5035	76.3844	65.4509	68.0691	44.44	69.1076	99.9631	76.303	48.1209	80.2608	126.133	63.448	79.5937	53.4025	54.8145	95.946	76.1589	54.8281	105.56	89.5402	75.9449	86.168	65.5819	67.4004	85.5623	82.8028	84.459	76.742	109.621	85.2994	118.378	92.8495	56.8928	80.5061	161.797
IsomiR 16	let-7b-5p-TGAGGTAGTAGGTTGTG	39.0231	81.2612	47.0258	78.6022	33.0285	48.6693	43.7112	51.8513	32.9035	66.1117	49.141	41.9536	64.4493	32.7255	90.7587	69.3264	53.6357	61.2019	61.7691	33.8628	36.8766	139.003	52.8733	47.2587	43.6929	54.8145	66.1696	63.4657	44.3846	75.4002	84.5657	21.0958	123.097	61.483	63.1879	68.0111	42.9348	87.0184	56.0009	82.2156	80.2817	108.513	92.8495	36.447	84.0064	49.4381
IsomiR 17	let-7b-5p-AGAGGTAGTAGGTTGTGTGGT	22.2989	54.804	44.9812	53.8986	40.7999	27.811	57.5147	21.6047	21.5138	37.3675	37.5784	50.5911	42.9662	30.3879	59.8183	37.3296	29.9122	38.7612	39.9682	24.9516	43.3842	61.7792	44.9423	47.2587	66.7531	69.1139	135.648	66.639	67.8824	45.2401	79.5913	23.2054	48.0079	26.6427	61.0816	63.6232	85.8696	120.29	89.1867	137.026	65.2289	64.1213	78.9221	22.2238	94.5072	62.9212
IsomiR 18	let-7b-5p-GGAGGTAGTAGGTTGTGTGGT	39.0231	58.5836	87.9178	29.1951	21.3714	31.2874	48.3123	34.5676	24.0448	31.6186	37.5784	44.4214	31.0311	51.4257	47.4421	31.9968	21.6606	63.242	67.2193	23.1693	47.7227	79.7981	63.448	74.6191	36.4108	42.8983	115.797	63.4657	39.1629	65.3468	74.6168	27.4245	51.7008	34.8404	63.1879	63.6232	58.2686	66.5435	76.742	120.583	60.2113	49.3241	92.8495	20.4459	80.5061	80.8987
IsomiR 19	let-7b-5p-TGAGGTAGTAGGCTGTGTGGTT	30.661	43.4653	53.1596	29.1951	29.1428	31.2874	50.6129	51.8513	27.8414	54.614	31.7971	57.9946	47.7402	39.7381	51.5675	31.9968	47.447	77.5224	63.5859	26.7338	41.215	66.9275	50.2296	49.746	57.0435	38.1318	89.329	57.1192	39.1629	50.2668	54.719	52.7395	62.7795	22.5438	69.5067	61.4293	36.8012	97.2558	43.5563	65.7725	55.1937	83.8509	88.207	40.0028	87.5066	80.8987
IsomiR 20	let-7b-5p-TGAGGTAGTAGGTTGCGTGGTT	25.0863	56.6938	42.9366	53.8986	34.9713	31.2874	62.1159	43.2094	18.9828	37.3675	43.3597	48.1232	40.5792	53.7633	57.7556	21.3312	31.9751	65.282	65.4026	16.0403	43.3842	48.9085	29.0803	64.6699	61.8983	52.4312	69.4781	66.639	73.1041	40.2134	79.5913	63.2874	62.7795	32.791	86.3568	65.8172	49.0683	81.8996	43.5563	76.7346	70.2465	69.0537	64.9947	32.8912	73.5056	58.4269
IsomiR 21	let-7b-5p-TGAGGTAGTAGGTTGTGTGGTG	27.8737	52.9143	49.0704	53.8986	34.9713	66.0512	46.0117	60.4932	22.7793	66.1117	37.5784	25.9125	38.1922	51.4257	30.9405	21.3312	27.8493	44.8814	65.4026	24.9516	37.9612	36.0379	47.586	32.3349	33.9834	40.515	79.4036	72.9856	57.4389	50.2668	99.4891	44.3012	48.0079	32.791	77.9317	41.6842	61.3354	53.7466	51.8527	76.7346	50.1761	73.9861	78.9221	32.8912	59.5045	89.8875
IsomiR 22	let-7b-5p-TGAGGTAGTAGGTTGTGTGGCT	36.2358	47.2449	49.0704	35.9324	31.0856	48.6693	46.0117	47.5304	24.0448	57.4884	31.7971	45.6553	47.7402	42.0756	35.0659	35.552	39.1953	65.282	50.8687	26.7338	61.8225	41.1861	44.9423	44.7714	65.5394	45.2815	62.8612	50.7726	57.4389	50.2668	84.5657	37.9724	41.853	49.1864	52.6566	43.8781	42.9348	43.5092	29.0375	54.8104	60.2113	44.3916	69.6371	34.6691	73.5056	76.4044
IsomiR 23	let-7b-5p-TGAGGTAGTAGGTTGTGTGGTTTA	47.3852	71.8122	34.7582	29.1951	31.0856	20.8583	27.607	69.1351	59.4794	37.3675	52.0316	66.6321	45.3532	58.4383	53.6302	47.9952	59.8245	44.8814	52.6854	33.8628	68.3302	46.3344	60.8043	37.3095	66.7531	35.7486	39.7018	41.2527	52.2172	50.2668	69.6424	40.082	43.084	34.8404	52.6566	41.6842	33.7345	61.4247	53.9268	49.3294	45.1585	44.3916	64.9947	58.6707	35.0027	22.4719
IsomiR 24	let-7b-5p-TGGGGTAGTAGGTTGTGTGGTT	25.0863	51.0245	47.0258	29.1951	31.0856	20.8583	43.7112	51.8513	24.0448	51.7396	20.2345	30.8482	35.8052	28.0504	39.1913	17.776	36.101	46.9214	50.8687	21.3871	44.4688	46.3344	37.0113	42.2841	54.6162	50.048	69.4781	69.8123	33.9412	70.3735	79.5913	37.9724	44.315	32.791	42.1252	48.2659	52.1351	63.9841	39.4081	76.7346	75.2641	59.1889	97.492	32.8912	63.0048	85.3931
IsomiR 25	let-7b-5p-TGAGGTAGTAGGTCGTGTGGTT	33.4484	39.6857	40.892	33.6867	33.0285	31.2874	46.0117	64.8142	24.0448	40.2419	20.2345	35.7839	31.0311	44.4131	28.8778	35.552	17.5348	44.8814	41.785	26.7338	43.3842	46.3344	29.0803	24.873	41.2655	38.1318	56.2442	44.426	41.7738	45.2401	49.7445	12.6575	64.0105	28.6921	63.1879	46.072	36.8012	61.4247	60.1492	65.7725	40.1409	44.3916	55.7097	34.6691	77.0058	89.8875
IsomiR 26	let-7b-5p-TGAGGTAGTAGGTTGTGCGGTT	44.5979	24.5673	20.446	29.1951	34.9713	27.811	32.2082	43.2094	37.9655	40.2419	20.2345	48.1232	23.8701	46.7507	28.8778	23.1088	39.1953	44.8814	47.2352	23.1693	41.215	25.7413	39.655	39.7968	40.0518	28.5989	62.8612	53.9459	67.8824	35.1868	74.6168	40.082	45.5459	28.6921	48.444	41.6842	46.0016	81.8996	39.4081	65.7725	30.1057	49.3241	60.3522	40.8917	42.0032	76.4044
IsomiR 27	let-7b-5p-TGAGGTGGTAGGTTGTGTGGTT	19.5116	49.1347	40.892	35.9324	23.3142	24.3346	46.0117	43.2094	18.9828	37.3675	34.6877	29.6143	33.4182	42.0756	39.1913	19.5536	23.7235	48.9615	52.6854	24.9516	40.1304	54.0568	23.793	52.2333	43.6929	35.7486	26.4679	34.9062	57.4389	55.2935	44.7701	33.7533	60.3176	22.5438	54.7628	46.072	42.9348	63.9841	41.4822	43.8483	35.1233	49.3241	60.3522	35.558	73.5056	44.9437
IsomiR 28	let-7b-5p-AGAGGTAGTAGGTTGTGTGG	27.8737	41.5755	20.446	22.4578	13.6	24.3346	27.607	17.2838	10.1241	68.9861	8.67193	32.0821	42.9662	30.3879	30.9405	23.1088	13.4089	18.3606	45.4185	10.6935	26.0305	38.612	26.4367	37.3095	19.4191	40.515	99.2545	72.9856	75.715	20.1067	64.6679	25.315	19.6955	10.2472	67.4004	48.2659	36.8012	84.459	56.0009	98.6587	50.1761	93.7157	32.4973	16.8901	35.0027	53.9325
IsomiR 29	let-7b-5p-CGAGGTAGTAGGTTGTGTGGTT	19.5116	49.1347	30.669	33.6867	31.0856	24.3346	36.8094	34.5676	17.7173	25.8698	28.9064	25.9125	33.4182	30.3879	30.9405	21.3312	26.8179	38.7612	43.6017	16.0403	29.2844	59.2051	21.1493	29.8476	44.9066	23.8324	26.4679	47.5993	18.276	40.2134	64.6679	31.6437	40.6221	26.6427	44.2315	37.2964	24.5342	76.7809	49.7786	65.7725	50.1761	44.3916	60.3522	31.1133	66.505	40.4494
IsomiR 30	let-7b-5p-TGAGGTAGCAGGTTGTGTGGTT	33.4484	34.0163	36.8028	24.7035	19.4285	34.7638	25.3065	47.5304	20.2483	31.6186	17.3439	32.0821	31.0311	35.063	47.4421	26.664	20.6291	36.7211	32.7013	23.1693	39.0458	28.3155	44.9423	32.3349	48.5477	30.9821	66.1696	47.5993	23.4977	50.2668	44.7701	31.6437	39.3911	26.6427	18.9564	39.4903	49.0683	61.4247	24.8893	38.3673	25.088	24.662	78.9221	26.6685	87.5066	53.9325
IsomiR 31	let-7b-5p-TGAGGTAGTAGGCTGTGTGGT	27.8737	41.5755	26.5798	20.212	23.3142	13.9055	25.3065	25.9257	7.59311	45.9908	14.4532	24.6786	19.0961	35.063	47.4421	14.2208	16.5033	44.8814	43.6017	12.4758	28.1998	51.4827	55.517	22.3857	24.2738	26.2156	76.0951	53.9459	28.7195	35.1868	29.8467	18.9862	36.9291	22.5438	37.9127	54.8476	49.0683	61.4247	37.334	120.583	55.1937	69.0537	46.4248	28.4464	52.504	35.955
IsomiR 32	let-7b-5p-TGAGGTAGTGGGTTGTGTGGTT	22.2989	43.4653	30.669	15.7204	23.3142	27.811	27.607	17.2838	18.9828	40.2419	34.6877	40.7196	28.6441	23.3753	37.1286	19.5536	19.5977	32.641	52.6854	19.6048	40.1304	59.2051	42.2986	22.3857	33.9834	38.1318	39.7018	57.1192	33.9412	55.2935	39.7956	29.5341	33.2362	24.5932	37.9127	43.8781	42.9348	53.7466	56.0009	60.2915	35.1233	54.2565	41.7823	32.0022	35.0027	53.9325
IsomiR 33	let-7b-5p-TGAGGTAGTAGGTTGCGTGGT	13.9368	35.9061	34.7582	35.9324	15.5428	17.3819	32.2082	17.2838	8.85863	28.7442	17.3439	27.1464	19.0961	16.3627	45.3794	17.776	26.8179	34.6811	36.3348	16.0403	33.6228	43.7603	18.5057	32.3349	19.4191	33.3653	52.9357	69.8123	28.7195	50.2668	39.7956	14.7671	43.084	26.6427	37.9127	43.8781	52.1351	23.0343	20.7411	82.2156	35.1233	29.5944	32.4973	29.3354	101.508	49.4381
IsomiR 34	let-7b-5p-TGAGGCAGTAGGTTGTGTGGTT	22.2989	51.0245	20.446	20.212	15.5428	20.8583	13.8035	12.9628	18.9828	37.3675	23.1252	27.1464	28.6441	35.063	55.6929	15.9984	31.9751	51.0016	39.9682	21.3871	29.2844	30.8896	31.724	34.8222	32.7697	47.6648	26.4679	31.7329	26.1086	35.1868	64.6679	31.6437	32.0053	14.346	33.7002	37.2964	33.7345	40.9498	51.8527	82.2156	30.1057	39.4592	51.0672	17.779	42.0032	35.955
IsomiR 35	let-7b-5p-TGAGGTAGTAGGTTGTGTAGTT	41.8105	34.0163	53.1596	11.2289	21.3714	17.3819	29.9076	25.9257	20.2483	28.7442	26.0158	35.7839	16.7091	25.7129	39.1913	19.5536	44.3526	42.8413	25.4343	14.258	41.215	23.1672	37.0113	22.3857	36.4108	47.6648	23.1594	44.426	13.0543	45.2401	34.8212	31.6437	27.0814	26.6427	33.7002	46.072	30.6677	40.9498	39.4081	27.4052	10.0352	44.3916	27.8549	32.8912	45.5035	44.9437
IsomiR 36	let-7b-5p-GGAGGTAGTAGGTTGTGTGG	5.57473	26.4571	61.338	26.9493	19.4285	13.9055	13.8035	4.32094	7.59311	22.9954	28.9064	8.6375	14.3221	25.7129	16.5016	26.664	20.6291	40.8013	50.8687	19.6048	19.5229	38.612	29.0803	32.3349	20.6328	30.9821	49.6272	28.5596	26.1086	40.2134	44.7701	12.6575	36.9291	40.9887	40.019	52.6537	33.7345	48.6279	39.4081	104.14	45.1585	29.5944	13.9274	12.4453	24.5019	53.9325
IsomiR 37	let-7b-5p-TGAGGTAGTAGGTTGTGCGGT	19.5116	30.2367	22.4906	24.7035	17.4857	13.9055	20.7053	30.2466	10.1241	31.6186	17.3439	25.9125	19.0961	16.3627	30.9405	30.2192	13.4089	30.6009	32.7013	16.0403	22.7767	36.0379	29.0803	29.8476	31.556	19.0659	56.2442	50.7726	18.276	20.1067	29.8467	16.8766	27.0814	10.2472	37.9127	30.7147	42.9348	81.8996	24.8893	54.8104	25.088	59.1889	64.9947	17.779	59.5045	44.9437
IsomiR 38	let-7b-5p-AGAGGTAGTAGGTTGTGTGGTTT	22.2989	32.1265	14.3122	22.4578	31.0856	34.7638	41.4106	25.9257	29.1069	17.2465	40.469	39.4857	26.2571	42.0756	45.3794	19.5536	24.755	24.4808	21.8009	19.6048	42.2996	15.4448	18.5057	17.4111	66.7531	21.4491	33.0848	25.3863	33.9412	30.1601	19.8978	27.4245	29.5433	10.2472	37.9127	50.4598	21.4674	48.6279	35.2599	32.8862	35.1233	34.5268	13.9274	47.1144	21.0016	35.955
IsomiR 39	let-7b-5p-TGGGGTAGTAGGTTGTGTGGT	11.1495	35.9061	28.6244	35.9324	15.5428	27.811	29.9076	30.2466	12.6552	28.7442	26.0158	19.7428	26.2571	14.0252	45.3794	28.4416	11.346	20.4006	19.9841	8.91127	23.8613	38.612	23.793	24.873	19.4191	19.0659	66.1696	22.213	20.8869	35.1868	34.8212	18.9862	34.4672	24.5932	35.8065	37.2964	24.5342	43.5092	45.6304	82.2156	30.1057	29.5944	27.8549	23.1127	56.0043	22.4719
IsomiR 40	let-7b-5p-TGAGGTAGTAGGTTGTGTGGTTC	27.8737	15.1184	12.2676	17.9662	13.6	17.3819	32.2082	25.9257	37.9655	34.4931	31.7971	40.7196	28.6441	30.3879	47.4421	31.9968	31.9751	36.7211	36.3348	10.6935	37.9612	23.1672	34.3676	24.873	32.7697	30.9821	19.8509	25.3863	52.2172	35.1868	19.8978	46.4108	34.4672	22.5438	18.9564	19.7451	24.5342	33.2717	10.3705	32.8862	25.088	24.662	18.5699	45.3365	24.5019	17.9775
IsomiR 41	let-7b-5p-TGAGGTAGTAGGTTGTGAGGTT	8.3621	28.3469	22.4906	15.7204	25.2571	10.4291	29.9076	34.5676	10.1241	28.7442	14.4532	12.3393	35.8052	35.063	22.6897	12.4432	20.6291	42.8413	38.1515	17.8225	27.1151	23.1672	31.724	14.9238	25.4875	21.4491	36.3933	22.213	23.4977	35.1868	49.7445	33.7533	39.3911	18.4449	27.3814	28.5208	27.6009	38.3905	10.3705	21.9242	35.1233	34.5268	46.4248	24.8906	52.504	62.9212
IsomiR 42	let-7b-5p-TGAGGTAGTAGGTTGTGTGGAT	25.0863	32.1265	20.446	15.7204	19.4285	10.4291	32.2082	56.1723	22.7793	25.8698	11.5626	16.0411	19.0961	23.3753	28.8778	35.552	15.4718	28.5609	32.7013	21.3871	23.8613	18.0189	42.2986	19.8984	27.9149	33.3653	29.7763	41.2527	41.7738	30.1601	49.7445	33.7533	29.5433	16.3955	27.3814	37.2964	27.6009	35.8311	29.0375	27.4052	10.0352	29.5944	32.4973	25.7796	49.0037	13.4831
IsomiR 43	let-7b-5p-TGAGGTAGTAGGTTGCGTGG	11.1495	41.5755	24.5352	29.1951	23.3142	10.4291	23.0059	12.9628	5.06207	37.3675	17.3439	11.1054	19.0961	30.3879	35.0659	21.3312	12.3775	28.5609	38.1515	5.34676	15.1845	54.0568	18.5057	19.8984	16.9917	26.2156	43.0103	25.3863	18.276	30.1601	44.7701	25.315	14.7717	16.3955	40.019	32.9086	46.0016	48.6279	33.1857	54.8104	45.1585	49.3241	23.2124	16.0011	31.5024	13.4831
IsomiR 44	let-7b-5p-TGAGGTAGTAGGTCGTGTGGT	16.7242	34.0163	24.5352	29.1951	15.5428	13.9055	34.5088	12.9628	11.3897	14.3721	17.3439	17.275	21.4831	7.0126	30.9405	12.4432	12.3775	32.641	21.8009	5.34676	21.6921	25.7413	26.4367	27.3603	29.1286	19.0659	49.6272	57.1192	10.4434	20.1067	34.8212	14.7671	23.3885	28.6921	37.9127	48.2659	21.4674	46.0685	37.334	76.7346	35.1233	29.5944	41.7823	13.3343	45.5035	22.4719
IsomiR 45	let-7b-5p-TGAGGTAGTAGGTTGTGTGGTC	5.57473	32.1265	18.4014	15.7204	17.4857	20.8583	23.0059	21.6047	5.06207	14.3721	17.3439	22.2107	23.8701	18.7003	28.8778	8.888	20.6291	34.6811	21.8009	12.4758	29.2844	30.8896	34.3676	24.873	36.4108	9.53295	43.0103	41.2527	28.7195	25.1334	14.9234	21.0958	25.8504	18.4449	37.9127	32.9086	15.3339	38.3905	18.667	32.8862	35.1233	19.7296	37.1398	25.7796	31.5024	40.4494
IsomiR 46	let-7b-5p-TGAGGTAGTGGGTTGTGTGGT	25.0863	35.9061	42.9366	17.9662	21.3714	17.3819	23.0059	17.2838	11.3897	11.4977	14.4532	19.7428	19.0961	9.35013	37.1286	10.6656	11.346	18.3606	19.9841	3.56451	19.5229	20.5931	21.1493	22.3857	26.7012	14.2994	52.9357	31.7329	20.8869	45.2401	19.8978	14.7671	34.4672	20.4943	33.7002	26.3269	30.6677	25.5936	29.0375	38.3673	20.0704	39.4592	32.4973	11.5564	42.0032	40.4494
IsomiR 47	let-7b-5p-TGAGGTGGTAGGTTGTGTGGT	11.1495	34.0163	16.3568	17.9662	23.3142	13.9055	20.7053	34.5676	11.3897	5.74884	14.4532	19.7428	19.0961	7.0126	35.0659	17.776	12.3775	24.4808	21.8009	7.12902	13.0153	33.4637	29.0803	24.873	21.8465	30.9821	49.6272	41.2527	26.1086	20.1067	34.8212	12.6575	27.0814	10.2472	31.5939	21.9391	46.0016	51.1873	18.667	71.2535	20.0704	44.3916	13.9274	13.3343	28.0021	13.4831
IsomiR 48	let-7b-5p-GGAGGTAGTAGGTTGTGTGGTTT	19.5116	22.6775	44.9812	2.24578	11.6571	24.3346	16.1041	25.9257	22.7793	2.87442	31.7971	19.7428	21.4831	28.0504	24.7524	21.3312	23.7235	48.9615	21.8009	8.91127	40.1304	15.4448	15.862	47.2587	38.8382	21.4491	13.2339	19.0397	36.552	35.1868	9.94891	29.5341	30.7743	28.6921	14.7438	30.7147	21.4674	25.5936	20.7411	21.9242	20.0704	24.662	13.9274	21.3348	38.5029	35.955
IsomiR 49	let-7b-5p-TGAGGTAGTAGGTTGTGCGG	13.9368	37.7959	26.5798	26.9493	7.77141	6.95276	25.3065	8.64189	2.53104	17.2465	17.3439	14.8071	23.8701	18.7003	20.627	19.5536	13.4089	12.2404	14.5339	19.6048	17.3537	33.4637	18.5057	27.3603	16.9917	26.2156	39.7018	41.2527	23.4977	20.1067	54.719	12.6575	12.3097	20.4943	31.5939	35.1025	42.9348	40.9498	24.8893	54.8104	35.1233	34.5268	32.4973	10.6674	35.0027	13.4831
IsomiR 50	let-7b-5p-TCAGGTAGTAGGTTGTGTGGTT	16.7242	22.6775	12.2676	11.2289	11.6571	20.8583	36.8094	21.6047	12.6552	20.121	17.3439	22.2107	16.7091	25.7129	16.5016	12.4432	15.4718	26.5208	25.4343	19.6048	29.2844	15.4448	15.862	12.4365	24.2738	2.38324	16.5424	22.213	13.0543	35.1868	24.8723	18.9862	25.8504	22.5438	23.1689	21.9391	15.3339	51.1873	26.9634	16.4431	25.088	64.1213	27.8549	17.779	52.504	35.955
IsomiR 51	let-7b-5p-TGAGGTAGCAGGTTGTGTGGT	5.57473	15.1184	20.446	15.7204	21.3714	10.4291	2.30059	21.6047	7.59311	17.2465	11.5626	17.275	4.77402	11.6877	20.627	10.6656	13.4089	16.3205	19.9841	14.258	22.7767	30.8896	2.64367	22.3857	21.8465	26.2156	26.4679	44.426	28.7195	35.1868	34.8212	2.10958	19.6955	8.19774	31.5939	28.5208	30.6677	43.5092	22.8152	43.8483	40.1409	64.1213	27.8549	12.4453	31.5024	17.9775
IsomiR 52	let-7b-5p-TGAGGCAGTAGGTTGTGTGGT	13.9368	20.7877	28.6244	15.7204	13.6	13.9055	20.7053	8.64189	3.79655	17.2465	5.78129	22.2107	28.6441	21.0378	16.5016	5.3328	12.3775	30.6009	19.9841	3.56451	29.2844	36.0379	10.5747	12.4365	21.8465	9.53295	43.0103	34.9062	26.1086	20.1067	24.8723	2.10958	24.6194	18.4449	16.8501	19.7451	39.868	25.5936	26.9634	27.4052	25.088	39.4592	46.4248	8.8895	24.5019	26.9662
IsomiR 53	let-7b-5p-TGAGGTAGTAGGTTGTGTGGC	5.57473	24.5673	8.1784	24.7035	5.82856	6.95276	23.0059	17.2838	8.85863	25.8698	17.3439	19.7428	19.0961	7.0126	16.5016	7.1104	6.18874	24.4808	25.4343	12.4758	13.0153	28.3155	23.793	19.8984	20.6328	19.0659	46.3188	34.9062	10.4434	15.08	14.9234	4.21916	18.4646	18.4449	27.3814	26.3269	24.5342	53.7466	14.5188	38.3673	30.1057	14.7972	41.7823	13.3343	38.5029	26.9662
IsomiR 54	let-7b-5p-CGAGGTAGTAGGTTGTGTGGT	11.1495	30.2367	22.4906	13.4747	15.5428	20.8583	9.20235	17.2838	11.3897	11.4977	11.5626	20.9768	21.4831	9.35013	33.0032	8.888	18.5662	18.3606	29.0678	7.12902	16.2691	23.1672	15.862	22.3857	18.2054	7.14971	43.0103	28.5596	18.276	50.2668	0	10.5479	36.9291	18.4449	8.42505	17.5512	15.3339	33.2717	29.0375	49.3294	45.1585	14.7972	23.2124	16.0011	21.0016	13.4831
IsomiR 55	let-7b-5p-TGGGGTAGTAGGTTGTGTGG	5.57473	28.3469	26.5798	11.2289	7.77141	10.4291	9.20235	12.9628	5.06207	22.9954	14.4532	18.5089	16.7091	14.0252	8.2508	12.4432	10.3146	16.3205	14.5339	14.258	21.6921	36.0379	18.5057	27.3603	18.2054	19.0659	33.0848	28.5596	7.83258	15.08	14.9234	12.6575	20.9265	18.4449	33.7002	21.9391	30.6677	40.9498	16.5929	49.3294	20.0704	34.5268	27.8549	9.77845	42.0032	26.9662
IsomiR 56	let-7b-5p-TGAGGAAGTAGGTTGTGTGGTT	8.3621	22.6775	14.3122	13.4747	7.77141	13.9055	27.607	8.64189	12.6552	17.2465	14.4532	17.275	11.9351	4.67507	20.627	15.9984	9.28311	18.3606	19.9841	21.3871	17.3537	25.7413	21.1493	22.3857	32.7697	9.53295	16.5424	28.5596	28.7195	25.1334	44.7701	18.9862	14.7717	14.346	21.0626	0	27.6009	28.153	12.4447	21.9242	40.1409	4.93241	32.4973	11.5564	35.0027	35.955
IsomiR 57	let-7b-5p-TGAGGTAGTAGGTTGT	19.5116	3.77959	20.446	17.9662	23.3142	10.4291	23.0059	12.9628	18.9828	14.3721	8.67193	9.87142	11.9351	16.3627	22.6897	7.1104	14.4404	6.12019	16.3506	26.7338	9.76145	7.7224	29.0803	17.4111	18.2054	11.9162	23.1594	34.9062	44.3846	35.1868	19.8978	71.7257	13.5407	18.4449	6.31879	28.5208	21.4674	7.67809	2.07411	21.9242	15.0528	14.7972	37.1398	9.77845	17.5013	26.9662
IsomiR 58	let-7b-5p-TGAGGTAGTAGGTTATGTGGTT	13.9368	24.5673	16.3568	8.98311	7.77141	6.95276	11.5029	8.64189	8.85863	14.3721	17.3439	12.3393	4.77402	32.7255	26.8151	12.4432	15.4718	36.7211	19.9841	12.4758	15.1845	28.3155	18.5057	14.9238	30.3423	9.53295	19.8509	25.3863	10.4434	20.1067	19.8978	2.10958	17.2336	16.3955	31.5939	32.9086	24.5342	35.8311	16.5929	32.8862	15.0528	9.86481	23.2124	12.4453	28.0021	17.9775
IsomiR 59	let-7b-5p-TGAGATAGTAGGTTGTGTGGTT	13.9368	32.1265	20.446	17.9662	7.77141	17.3819	16.1041	25.9257	12.6552	17.2465	20.2345	14.8071	16.7091	4.67507	26.8151	8.888	13.4089	26.5208	16.3506	10.6935	22.7767	12.8707	18.5057	14.9238	23.0602	11.9162	23.1594	15.8664	5.22172	15.08	29.8467	12.6575	25.8504	6.1483	18.9564	10.9695	15.3339	15.3562	18.667	43.8483	15.0528	24.662	23.2124	15.1122	31.5024	22.4719
IsomiR 60	let-7b-5p-TGAGGTAGTAGGTTGAGTGGTT	5.57473	18.8979	18.4014	11.2289	9.71426	10.4291	13.8035	12.9628	5.06207	8.62327	31.7971	11.1054	11.9351	21.0378	8.2508	10.6656	14.4404	14.2804	9.08369	1.78225	24.9459	12.8707	23.793	17.4111	16.9917	23.8324	16.5424	28.5596	20.8869	40.2134	29.8467	16.8766	13.5407	12.2966	27.3814	13.1634	9.20031	35.8311	16.5929	49.3294	15.0528	14.7972	32.4973	8.00055	17.5013	40.4494
IsomiR 61	let-7b-5p-TGAGGTAGTAGGTTGTGAGGT	5.57473	18.8979	20.446	15.7204	7.77141	17.3819	18.4047	4.32094	12.6552	5.74884	5.78129	13.5732	19.0961	11.6877	14.4389	12.4432	18.5662	20.4006	21.8009	7.12902	17.3537	23.1672	7.931	17.4111	20.6328	9.53295	39.7018	12.6931	36.552	15.08	29.8467	8.43832	25.8504	4.09887	14.7438	39.4903	9.20031	28.153	12.4447	38.3673	5.01761	19.7296	41.7823	13.3343	38.5029	17.9775
IsomiR 62	let-7b-5p-TGAGGTAGAAGGTTGTGTGGTT	13.9368	17.0082	20.446	8.98311	21.3714	17.3819	13.8035	17.2838	17.7173	20.121	8.67193	7.40357	26.2571	16.3627	6.1881	12.4432	15.4718	24.4808	19.9841	12.4758	17.3537	23.1672	13.2183	19.8984	16.9917	23.8324	13.2339	15.8664	13.0543	10.0534	14.9234	12.6575	17.2336	12.2966	25.2751	26.3269	3.06677	23.0343	20.7411	27.4052	0	39.4592	18.5699	13.3343	35.0027	35.955
IsomiR 63	let-7b-5p-TGAGGTAGTAGGTCGTGTGG	11.1495	3.77959	20.446	15.7204	5.82856	10.4291	9.20235	12.9628	7.59311	22.9954	8.67193	7.40357	21.4831	11.6877	20.627	7.1104	9.28311	16.3205	23.6176	8.91127	6.50764	15.4448	10.5747	22.3857	15.778	16.6827	29.7763	15.8664	18.276	15.08	14.9234	12.6575	16.0026	8.19774	8.42505	21.9391	24.5342	20.4749	33.1857	43.8483	40.1409	19.7296	46.4248	11.5564	45.5035	17.9775
IsomiR 64	let-7b-5p-TGAGGTGGTAGGTTGTGTGG	11.1495	24.5673	20.446	29.1951	13.6	3.47638	2.30059	8.64189	3.79655	25.8698	8.67193	7.40357	11.9351	4.67507	16.5016	14.2208	15.4718	22.4407	18.1674	14.258	14.0999	18.0189	10.5747	17.4111	4.85477	4.76648	36.3933	31.7329	26.1086	10.0534	34.8212	12.6575	13.5407	14.346	33.7002	15.3573	27.6009	33.2717	14.5188	32.8862	20.0704	9.86481	23.2124	9.77845	28.0021	13.4831
IsomiR 65	let-7b-5p-TGAGGTAGCAGGTTGTGTGG	11.1495	20.7877	24.5352	20.212	3.8857	6.95276	11.5029	12.9628	7.59311	11.4977	8.67193	16.0411	11.9351	4.67507	6.1881	10.6656	7.22019	24.4808	18.1674	14.258	15.1845	30.8896	10.5747	4.9746	10.9232	21.4491	36.3933	22.213	18.276	35.1868	29.8467	16.8766	8.6168	12.2966	27.3814	19.7451	15.3339	23.0343	14.5188	60.2915	20.0704	4.93241	18.5699	8.8895	24.5019	8.98875
IsomiR 66	let-7b-5p-TGAGGTAGTAGGTTGCGTGGTTT	13.9368	9.44897	10.223	0	5.82856	3.47638	20.7053	8.64189	15.1862	17.2465	28.9064	17.275	9.54804	11.6877	26.8151	7.1104	21.6606	30.6009	16.3506	10.6935	26.0305	15.4448	13.2183	17.4111	27.9149	14.2994	9.92545	9.51986	20.8869	25.1334	29.8467	21.0958	18.4646	12.2966	16.8501	26.3269	15.3339	10.2375	16.5929	21.9242	30.1057	14.7972	18.5699	16.8901	14.0011	22.4719
IsomiR 67	let-7b-5p-TGAGGTAGTAAGTTGTGTGGTT	19.5116	18.8979	24.5352	15.7204	9.71426	13.9055	11.5029	12.9628	15.1862	11.4977	26.0158	18.5089	11.9351	28.0504	8.2508	14.2208	12.3775	26.5208	10.9004	5.34676	15.1845	12.8707	21.1493	22.3857	15.778	14.2994	16.5424	34.9062	13.0543	5.02668	24.8723	8.43832	12.3097	2.04943	21.0626	10.9695	18.4006	40.9498	6.22233	27.4052	15.0528	19.7296	4.64248	9.77845	35.0027	26.9662
IsomiR 68	let-7b-5p-TGAGGTAGTAGGTTGTGTGATT	11.1495	9.44897	12.2676	8.98311	9.71426	6.95276	20.7053	4.32094	11.3897	5.74884	11.5626	7.40357	21.4831	25.7129	22.6897	8.888	7.22019	16.3205	16.3506	7.12902	18.4383	23.1672	23.793	19.8984	20.6328	7.14971	13.2339	31.7329	15.6652	20.1067	14.9234	12.6575	20.9265	8.19774	16.8501	21.9391	27.6009	23.0343	12.4447	5.48104	40.1409	39.4592	32.4973	11.5564	24.5019	17.9775
IsomiR 69	let-7b-5p-CGAGGTAGTAGGTTGTGTGG	11.1495	11.3388	16.3568	17.9662	7.77141	10.4291	20.7053	8.64189	7.59311	11.4977	5.78129	7.40357	11.9351	4.67507	14.4389	12.4432	7.22019	10.2003	19.9841	14.258	6.50764	18.0189	5.28733	17.4111	9.70954	19.0659	43.0103	15.8664	20.8869	20.1067	39.7956	6.32874	9.84777	16.3955	37.9127	24.133	21.4674	20.4749	35.2599	21.9242	35.1233	9.86481	13.9274	8.00055	24.5019	31.4606
IsomiR 70	let-7b-5p-TGAGGTAGTAGGCTGTGTGGTTT	2.78737	13.2286	24.5352	6.73733	9.71426	6.95276	18.4047	8.64189	18.9828	17.2465	5.78129	24.6786	11.9351	11.6877	26.8151	17.776	15.4718	28.5609	12.7172	12.4758	30.369	5.14827	10.5747	4.9746	27.9149	9.53295	9.92545	28.5596	23.4977	25.1334	19.8978	16.8766	23.3885	2.04943	21.0626	6.58172	3.06677	17.9155	22.8152	21.9242	5.01761	19.7296	32.4973	25.7796	14.0011	40.4494
IsomiR 71	let-7b-5p-TGAGGTAGTAGGATGTGTGGTT	8.3621	18.8979	16.3568	6.73733	15.5428	6.95276	20.7053	12.9628	10.1241	14.3721	20.2345	11.1054	16.7091	7.0126	16.5016	12.4432	10.3146	16.3205	10.9004	10.6935	19.5229	5.14827	13.2183	7.46191	13.3506	7.14971	19.8509	31.7329	18.276	10.0534	9.94891	29.5341	14.7717	16.3955	6.31879	19.7451	21.4674	5.11873	14.5188	21.9242	15.0528	24.662	18.5699	16.8901	31.5024	22.4719
IsomiR 72	let-7b-5p-TGAGGTAGTAGGCTGTGTGG	5.57473	28.3469	6.1338	6.73733	13.6	0	4.60117	17.2838	2.53104	31.6186	2.89064	9.87142	14.3221	16.3627	20.627	10.6656	9.28311	10.2003	5.45022	3.56451	13.0153	20.5931	15.862	22.3857	7.28215	11.9162	26.4679	19.0397	15.6652	15.08	44.7701	8.43832	8.6168	10.2472	29.4877	10.9695	15.3339	25.5936	16.5929	32.8862	35.1233	9.86481	23.2124	2.66685	10.5008	13.4831
IsomiR 73	let-7b-5p-TGAGGTAGTAGGTTGTGTAGT	11.1495	20.7877	18.4014	6.73733	13.6	17.3819	4.60117	4.32094	3.79655	14.3721	2.89064	11.1054	9.54804	9.35013	16.5016	14.2208	10.3146	14.2804	14.5339	10.6935	18.4383	20.5931	7.931	17.4111	15.778	7.14971	19.8509	19.0397	2.61086	25.1334	34.8212	10.5479	14.7717	12.2966	35.8065	8.77562	15.3339	23.0343	12.4447	21.9242	20.0704	29.5944	27.8549	10.6674	10.5008	13.4831
IsomiR 74	let-7b-5p-TGAGGTAGTAGGTTGTGTGGTGT	8.3621	24.5673	6.1338	13.4747	9.71426	20.8583	16.1041	0	8.85863	28.7442	2.89064	12.3393	26.2571	16.3627	12.3762	10.6656	9.28311	6.12019	21.8009	12.4758	20.6075	10.2965	21.1493	9.94921	13.3506	9.53295	33.0848	25.3863	13.0543	5.02668	19.8978	14.7671	11.0787	6.1483	23.1689	2.19391	18.4006	12.7968	16.5929	5.48104	20.0704	14.7972	27.8549	11.5564	17.5013	8.98875
IsomiR 75	let-7b-5p-TGAGGTAGTAGATTGTGTGGTT	13.9368	9.44897	10.223	6.73733	11.6571	3.47638	9.20235	12.9628	15.1862	11.4977	26.0158	17.275	9.54804	18.7003	8.2508	5.3328	11.346	16.3205	9.08369	12.4758	11.9307	12.8707	15.862	9.94921	15.778	16.6827	13.2339	22.213	7.83258	30.1601	29.8467	12.6575	18.4646	8.19774	14.7438	28.5208	9.20031	30.7124	10.3705	10.9621	5.01761	14.7972	27.8549	13.3343	3.50027	17.9775
IsomiR 76	let-7b-5p-TGAGGTAGTAGGTTGTGTGGCTT	11.1495	13.2286	8.1784	6.73733	23.3142	6.95276	9.20235	8.64189	24.0448	8.62327	14.4532	12.3393	7.16103	21.0378	12.3762	15.9984	14.4404	28.5609	12.7172	7.12902	15.1845	15.4448	10.5747	17.4111	19.4191	11.9162	9.92545	12.6931	10.4434	20.1067	34.8212	16.8766	9.84777	8.19774	18.9564	10.9695	6.13354	10.2375	8.29644	16.4431	20.0704	9.86481	32.4973	19.5569	14.0011	4.49437
IsomiR 77	let-7b-5p-TGAGGTAATAGGTTGTGTGGTT	5.57473	7.55918	6.1338	4.49155	3.8857	3.47638	4.60117	25.9257	8.85863	11.4977	14.4532	17.275	16.7091	11.6877	10.3135	3.5552	8.25165	14.2804	16.3506	7.12902	10.8461	20.5931	29.0803	9.94921	12.1369	0	36.3933	12.6931	20.8869	20.1067	19.8978	0	16.0026	12.2966	12.6376	21.9391	3.06677	33.2717	16.5929	10.9621	20.0704	9.86481	32.4973	16.0011	24.5019	13.4831
IsomiR 78	let-7b-5p-TGAGGAAGTAGGTTGTGTGGT	13.9368	11.3388	14.3122	20.212	7.77141	10.4291	13.8035	12.9628	1.26552	17.2465	11.5626	6.16964	11.9351	4.67507	6.1881	7.1104	6.18874	14.2804	14.5339	3.56451	7.59224	15.4448	18.5057	17.4111	10.9232	7.14971	16.5424	12.6931	10.4434	5.02668	19.8978	16.8766	13.5407	4.09887	16.8501	10.9695	9.20031	25.5936	18.667	38.3673	20.0704	9.86481	18.5699	8.8895	35.0027	35.955
IsomiR 79	let-7b-5p-TGGGGTAGTAGGTTGTGTGGTTT	16.7242	15.1184	6.1338	6.73733	5.82856	3.47638	6.90176	8.64189	13.9207	11.4977	23.1252	19.7428	2.38701	9.35013	14.4389	19.5536	13.4089	20.4006	16.3506	7.12902	26.0305	15.4448	5.28733	9.94921	21.8465	19.0659	3.30848	19.0397	7.83258	30.1601	9.94891	12.6575	12.3097	8.19774	16.8501	10.9695	0	12.7968	18.667	10.9621	25.088	14.7972	27.8549	25.7796	14.0011	4.49437
IsomiR 80	let-7b-5p-TGAGGTGGTAGGTTGTGTGGTTT	0	3.77959	8.1784	4.49155	5.82856	6.95276	9.20235	25.9257	15.1862	8.62327	14.4532	13.5732	9.54804	14.0252	20.627	10.6656	12.3775	24.4808	12.7172	12.4758	27.1151	7.7224	10.5747	17.4111	18.2054	16.6827	9.92545	9.51986	7.83258	20.1067	0	21.0958	13.5407	16.3955	14.7438	17.5512	18.4006	20.4749	12.4447	16.4431	5.01761	4.93241	9.28495	20.4459	28.0021	22.4719
IsomiR 81	let-7b-5p-TGAGGTAGTAGGTTGTGTGGTCT	8.3621	13.2286	4.0892	6.73733	5.82856	13.9055	23.0059	0	18.9828	8.62327	5.78129	16.0411	19.0961	14.0252	14.4389	12.4432	15.4718	20.4006	10.9004	7.12902	16.2691	10.2965	13.2183	7.46191	18.2054	7.14971	3.30848	12.6931	15.6652	30.1601	19.8978	21.0958	11.0787	8.19774	10.5313	8.77562	9.20031	43.5092	6.22233	5.48104	5.01761	9.86481	13.9274	12.4453	14.0011	26.9662
IsomiR 82	let-7b-5p-CGAGGTAGTAGGTTGTGTGGTTT	0	5.66938	4.0892	6.73733	0	13.9055	11.5029	21.6047	15.1862	2.87442	8.67193	18.5089	11.9351	16.3627	22.6897	7.1104	19.5977	18.3606	19.9841	5.34676	14.0999	2.57413	15.862	19.8984	18.2054	7.14971	16.5424	19.0397	10.4434	15.08	9.94891	21.0958	2.46194	14.346	8.42505	17.5512	15.3339	15.3562	16.5929	0	5.01761	4.93241	18.5699	10.6674	10.5008	0
Canonical	let-7c-5p-TGAGGTAGTAGGTTGTATGGTT	1017.39	1090.41	789.216	790.513	854.855	1366.22	1062.87	1356.78	740.328	1213.01	1115.79	871.153	823.519	829.824	878.71	643.491	600.308	989.431	1168.16	803.797	1015.19	728.48	1522.75	1044.67	767.054	1122.5	946.226	958.333	1107	1241.59	1293.36	1084.32	737.352	711.154	1053.13	855.623	809.627	1371.82	732.16	1118.13	993.487	1652.36	1285.97	751.163	1008.08	1204.49
IsomiR 1	let-7c-5p-TGAGGTAGTAGGTTGTATGGT	239.714	241.894	267.843	181.908	161.257	243.346	239.261	337.034	193.624	264.447	228.361	217.171	219.605	259.466	247.524	183.093	167.096	232.567	277.961	221	244.036	211.079	325.171	313.4	185.695	266.923	234.902	234.823	339.412	291.547	512.369	251.04	210.496	182.4	315.939	258.881	269.876	414.617	224.004	367.23	296.039	360.066	380.683	198.236	255.519	247.191
IsomiR 2	let-7c-5p-TGAGGTAGTAGGTTGTATGG	103.133	130.396	77.6948	130.255	60.2284	93.8622	80.5205	90.7398	48.0897	112.102	86.7193	75.2696	85.9324	88.8263	99.0095	78.2144	63.9503	99.9631	89.0202	64.1612	98.6991	92.6688	111.034	124.365	63.112	107.246	145.573	92.0253	125.321	95.5069	179.08	71.7257	75.0893	90.1751	153.757	133.828	141.071	156.121	80.8903	219.242	190.669	177.567	153.202	67.5602	157.512	121.348
IsomiR 3	let-7c-5p-TGAGGTAGTAGGTTGTATGGTTT	100.345	113.388	69.5164	74.1106	66.057	125.15	121.931	90.7398	136.676	123.6	106.954	102.416	88.3194	95.8389	123.762	103.101	110.366	120.364	112.638	94.4595	124.73	43.7603	169.195	114.416	99.5228	123.928	99.2545	92.0253	91.3801	135.72	84.5657	113.917	93.5538	102.472	111.632	118.471	104.27	140.765	80.8903	104.14	85.2994	123.31	83.5646	110.23	80.5061	62.9212
IsomiR 4	let-7c-5p-TGAGGTAGTAGGTTGTAT	80.8336	120.947	92.007	114.535	110.743	107.768	108.128	90.7398	96.1794	86.2327	69.3755	88.8428	64.4493	116.877	92.8214	85.3248	93.8625	124.444	79.9365	53.4676	83.5147	97.8171	95.1719	87.0556	108.019	92.9463	95.946	53.9459	91.3801	80.4269	79.5913	107.589	96.0158	71.7302	63.1879	96.5318	144.138	153.562	105.78	169.912	60.2113	162.769	153.202	79.1166	87.5066	98.8762
IsomiR 5	let-7c-5p-TGAGGTAGTAGGTTGTATGGTA	89.1957	92.5999	61.338	85.3395	67.9998	125.15	59.8153	99.3817	39.2311	83.3583	63.5942	55.5268	54.9013	70.126	61.881	46.2176	41.2583	53.0416	92.6537	58.8144	74.8378	64.3533	118.965	74.6191	37.6245	71.4971	132.339	82.5055	73.1041	95.5069	74.6168	67.5066	51.7008	69.6808	80.038	63.6232	67.469	87.0184	70.5197	87.6967	75.2641	143.04	92.8495	56.0039	105.008	107.865
IsomiR 6	let-7c-5p-TGAGGTAGTAGGTTGTATGGTTA	78.0463	77.4816	51.115	51.6529	64.1141	111.244	75.9194	133.949	48.0897	86.2327	92.5006	60.4625	47.7402	46.7507	30.9405	49.7728	40.2268	65.282	109.004	71.2902	74.8378	46.3344	124.252	114.416	46.1203	57.1977	62.8612	60.2925	99.2127	75.4002	119.387	86.4928	43.084	67.6314	63.1879	72.3989	39.868	74.2215	51.8527	87.6967	85.2994	78.9185	74.2796	57.7818	42.0032	80.8987
IsomiR 7	let-7c-5p-TGAGGTAGTAGGTTGTGTGGTTTA	44.5979	52.9143	38.8474	51.6529	40.7999	24.3346	57.5147	51.8513	82.2587	40.2419	69.3755	96.2464	40.5792	53.7633	47.4421	40.8848	77.3592	93.8429	69.0361	57.0321	82.4301	46.3344	63.448	44.7714	71.6078	45.2815	16.5424	38.0794	57.4389	25.1334	44.7701	82.2736	71.3963	51.2359	50.5503	48.2659	79.736	76.7809	53.9268	21.9242	40.1409	78.9185	88.207	84.4503	59.5045	40.4494
IsomiR 8	let-7c-5p-TGAGGTAGTTGGTTGTATGGTT	2.78737	9.44897	20.446	15.7204	23.3142	3.47638	20.7053	12.9628	0	5.74884	11.5626	7.40357	7.16103	9.35013	82.508	30.2192	128.932	10.2003	21.8009	8.91127	60.7379	105.539	126.896	19.8984	25.4875	4.76648	9.92545	12.6931	88.7693	135.72	54.719	8.43832	8.6168	38.9393	4.21252	39.4903	6.13354	10.2375	64.2974	10.9621	30.1057	266.35	4.64248	1.7779	336.026	35.955
IsomiR 9	let-7c-5p-TGAGGTAGTAGGTTGTA	19.5116	43.4653	28.6244	38.1782	38.857	34.7638	29.9076	30.2466	30.3724	28.7442	20.2345	20.9768	38.1922	35.063	43.3167	14.2208	24.755	20.4006	27.2511	30.2983	26.0305	36.0379	42.2986	7.46191	18.2054	19.0659	29.7763	34.9062	20.8869	15.08	29.8467	31.6437	22.1575	18.4449	33.7002	32.9086	9.20031	30.7124	12.4447	21.9242	25.088	44.3916	27.8549	36.447	31.5024	13.4831
IsomiR 10	let-7c-5p-TGAGGTAGTAGATTGTATGGTT	13.9368	28.3469	14.3122	2.24578	13.6	3.47638	6.90176	34.5676	40.4966	8.62327	8.67193	38.2518	16.7091	25.7129	24.7524	15.9984	31.9751	28.5609	10.9004	14.258	29.2844	18.0189	26.4367	17.4111	42.4792	9.53295	13.2339	19.0397	13.0543	5.02668	34.8212	10.5479	25.8504	12.2966	16.8501	35.1025	6.13354	7.67809	16.5929	27.4052	5.01761	19.7296	27.8549	24.8906	14.0011	17.9775
IsomiR 11	let-7c-5p-TGAGGTAGTAGGTTGT	13.9368	7.55918	16.3568	17.9662	17.4857	20.8583	13.8035	17.2838	7.59311	14.3721	20.2345	11.1054	11.9351	9.35013	20.627	14.2208	16.5033	8.16025	19.9841	10.6935	3.25382	23.1672	18.5057	34.8222	24.2738	4.76648	49.6272	12.6931	13.0543	25.1334	0	69.6162	14.7717	26.6427	4.21252	13.1634	21.4674	23.0343	8.29644	21.9242	40.1409	9.86481	27.8549	11.5564	14.0011	13.4831
IsomiR 12	let-7c-5p-TGAGGTAGTAGGTTGTATGGA	19.5116	26.4571	10.223	13.4747	13.6	20.8583	16.1041	12.9628	10.1241	22.9954	17.3439	12.3393	11.9351	9.35013	6.1881	10.6656	6.18874	12.2404	14.5339	10.6935	10.8461	15.4448	10.5747	22.3857	6.06846	14.2994	19.8509	19.0397	7.83258	25.1334	39.7956	12.6575	8.6168	8.19774	14.7438	15.3573	0	15.3562	8.29644	27.4052	20.0704	59.1889	9.28495	14.2232	17.5013	17.9775
Canonical	let-7d-3p-CTATACGACCTGCTGCCTTTCT	108.707	90.7101	67.4718	42.6698	66.057	73.0039	110.428	116.665	212.607	43.1163	187.892	118.457	88.3194	154.277	167.079	142.208	164.002	134.644	41.785	81.9837	142.083	56.6309	60.8043	139.289	154.139	140.611	29.7763	95.1986	122.71	95.5069	84.5657	160.328	132.945	55.3347	84.2505	100.92	49.0683	107.493	64.2974	87.6967	25.088	83.8509	134.632	152.899	56.0043	76.4044
IsomiR 1	let-7d-3p-CTATACGACCTGCTGCCTTT	27.8737	47.2449	79.7394	101.06	64.1141	48.6693	32.2082	30.2466	18.9828	54.614	40.469	13.5732	26.2571	35.063	22.6897	67.5488	20.6291	36.7211	36.3348	30.2983	23.8613	38.612	37.0113	49.746	14.5643	28.5989	26.4679	41.2527	20.8869	30.1601	49.7445	35.8629	19.6955	45.0876	56.8691	28.5208	9.20031	20.4749	22.8152	54.8104	40.1409	44.3916	27.8549	16.0011	70.0053	31.4606
IsomiR 2	let-7d-3p-CTATACGACCTGCTGCCTTTC	33.4484	22.6775	26.5798	31.4409	33.0285	45.1929	20.7053	30.2466	25.3104	40.2419	40.469	13.5732	21.4831	16.3627	26.8151	21.3312	19.5977	20.4006	21.8009	26.7338	17.3537	20.5931	26.4367	19.8984	9.70954	23.8324	33.0848	22.213	23.4977	30.1601	34.8212	33.7533	39.3911	12.2966	23.1689	24.133	30.6677	15.3562	24.8893	16.4431	20.0704	39.4592	9.28495	18.668	24.5019	22.4719
isomiR 1	let-7d-5p-AGAGGTAGTAGGTTGCATAG	1053.62	1687.59	2420.81	2465.86	1777.71	1161.11	775.298	756.165	559.359	2566.86	933.678	1282.05	1697.16	1358.11	1276.81	1306.54	818.976	773.184	1863.97	1636.11	835.147	1783.87	1337.69	979.997	495.186	1613.45	1740.26	1348.65	1391.59	603.202	1402.8	829.065	1079.56	1772.76	945.712	1305.37	1340.18	1295.04	1219.58	2154.05	1650.79	1134.45	1453.09	654.267	1795.64	1330.33
Canonical	let-7d-5p-AGAGGTAGTAGGTTGCATAGTT	459.915	319.375	312.824	175.171	287.542	257.252	416.406	384.564	1152.89	255.824	586.801	1027.86	327.021	635.809	969.468	590.163	1037.65	565.097	446.918	557.846	671.371	229.098	343.676	402.943	580.145	486.18	175.35	225.303	582.222	266.414	258.672	480.984	582.249	303.316	195.882	427.811	211.607	307.124	248.893	191.836	220.775	355.133	436.393	966.289	413.031	458.426
IsomiR 2	let-7d-5p-AGAGGTAGTAGGTTGCATAGT	317.76	228.665	329.181	251.527	283.656	257.252	278.371	289.503	487.225	267.321	277.502	440.512	293.602	381.018	472.358	369.741	482.722	285.609	341.547	331.499	352.497	216.227	335.745	303.451	337.406	352.719	191.892	279.249	391.629	241.281	338.263	284.793	343.441	311.514	202.201	280.82	211.607	214.987	221.93	202.799	220.775	310.742	478.175	420.473	367.528	404.494
IsomiR 3	let-7d-5p-AGAGGTAGTAGGTTGCATAGTTT	33.4484	30.2367	24.5352	8.98311	17.4857	20.8583	59.8153	34.5676	158.19	17.2465	49.141	117.223	45.3532	58.4383	121.699	71.104	129.963	63.242	59.9524	85.5482	91.1069	25.7413	39.655	52.2333	82.5311	28.5989	6.61696	22.213	67.8824	15.08	19.8978	48.5204	50.4698	32.791	23.1689	37.2964	21.4674	7.67809	41.4822	10.9621	5.01761	44.3916	46.4248	104.007	38.5029	49.4381
IsomiR 4	let-7d-5p-AGAGGTAGTAGGTTGCATAGTTA	30.661	17.0082	22.4906	20.212	33.0285	31.2874	32.2082	17.2838	72.1345	17.2465	49.141	90.0768	40.5792	74.8011	70.1318	56.8832	55.6986	22.4407	41.785	60.5966	43.3842	18.0189	37.0113	49.746	54.6162	33.3653	9.92545	25.3863	36.552	45.2401	9.94891	56.9587	35.6982	20.4943	10.5313	21.9391	39.868	23.0343	24.8893	10.9621	15.0528	24.662	18.5699	60.4486	45.5035	26.9662
IsomiR 5	let-7d-5p-AGAGGTAGTAGGTTGCATAGA	27.8737	15.1184	30.669	33.6867	23.3142	17.3819	9.20235	51.8513	15.1862	28.7442	14.4532	24.6786	31.0311	14.0252	22.6897	30.2192	15.4718	14.2804	38.1515	33.8628	26.0305	25.7413	55.517	27.3603	19.4191	16.6827	19.8509	28.5596	23.4977	40.2134	39.7956	31.6437	11.0787	32.791	29.4877	15.3573	33.7345	25.5936	24.8893	21.9242	25.088	34.5268	51.0672	18.668	21.0016	40.4494
IsomiR 6	let-7d-5p-AGAGGTAGTAGGTTGCATAGTTG	30.661	17.0082	18.4014	15.7204	34.9713	17.3819	25.3065	25.9257	54.4173	17.2465	31.7971	35.7839	19.0961	32.7255	22.6897	23.1088	42.2897	30.6009	16.3506	28.5161	35.792	10.2965	37.0113	17.4111	15.778	26.2156	9.92545	38.0794	23.4977	15.08	34.8212	21.0958	11.0787	18.4449	21.0626	10.9695	9.20031	20.4749	12.4447	38.3673	55.1937	29.5944	27.8549	23.1127	17.5013	31.4606
IsomiR 7	let-7d-5p-AGAGGTAGTAGGTTGTATAGTT	13.9368	17.0082	10.223	6.73733	17.4857	6.95276	23.0059	17.2838	24.0448	17.2465	26.0158	20.9768	9.54804	35.063	24.7524	23.1088	27.8493	24.4808	18.1674	8.91127	27.1151	20.5931	13.2183	14.9238	26.7012	21.4491	36.3933	22.213	26.1086	10.0534	19.8978	29.5341	27.0814	20.4943	27.3814	19.7451	18.4006	28.153	22.8152	10.9621	35.1233	19.7296	9.28495	29.3354	0	17.9775
IsomiR 8	let-7d-5p-TGAGGTAGTAGGTTGCATAGTT	11.1495	24.5673	2.0446	15.7204	15.5428	13.9055	29.9076	17.2838	24.0448	0	28.9064	29.6143	9.54804	21.0378	16.5016	14.2208	22.692	14.2804	9.08369	7.12902	27.1151	18.0189	21.1493	17.4111	40.0518	7.14971	16.5424	9.51986	23.4977	20.1067	19.8978	10.5479	12.3097	12.2966	27.3814	17.5512	27.6009	23.0343	16.5929	5.48104	5.01761	19.7296	23.2124	18.668	17.5013	17.9775
Canonical	let-7e-5p-TGAGGTAGGAGGTTGTATAGTT	1259.89	1517.51	852.598	803.988	926.74	681.37	837.414	1106.16	2512.05	919.815	1682.35	2129.76	1086.09	1304.34	1982.25	1651.39	1676.12	1389.28	1191.78	944.595	2014.11	769.666	1245.17	1683.9	746.421	1577.7	648.463	580.712	1284.54	1030.47	1363	1432.41	1203.89	944.79	863.568	1195.68	1355.51	1392.29	1055.72	1003.03	847.976	1159.12	1759.5	1818.79	990.575	1213.48
IsomiR 1	let-7e-5p-TGAGGTAGGAGGTTGTATAGT	643.882	555.6	460.035	462.63	427.427	441.5	522.233	643.821	784.621	551.889	670.629	773.673	546.626	568.021	767.324	579.498	654.975	561.017	693.994	459.822	735.363	440.177	602.756	790.962	388.382	562.444	453.262	349.062	637.05	492.615	711.347	691.942	567.478	340.206	534.991	508.986	588.82	767.809	564.158	454.926	446.567	734.928	974.92	718.272	535.541	638.201
IsomiR 2	let-7e-5p-TGAGGTAGGAGGTTGTATAG	86.4084	124.726	102.23	130.255	126.285	93.8622	140.336	190.122	103.772	152.344	112.735	112.287	152.769	102.851	152.64	94.2128	96.9569	114.244	190.758	124.758	99.7838	126.133	150.689	92.0302	75.2489	128.695	102.563	82.5055	101.824	145.774	253.697	172.986	121.866	135.263	122.163	85.5623	119.604	151.002	114.076	126.064	155.546	147.972	181.057	136.009	115.509	130.337
IsomiR 3	let-7e-5p-TGAGGTAGGAGGTTGTATAGTTG	100.345	111.498	67.4718	67.3733	77.7141	38.2402	62.1159	112.345	230.324	89.1071	121.407	202.364	107.416	156.615	150.577	136.875	145.435	102.003	87.2035	83.7659	150.76	36.0379	105.747	131.827	52.1888	138.228	72.7866	44.426	88.7693	80.4269	79.5913	151.89	80.0131	51.2359	71.6129	92.144	73.6025	71.6622	87.1126	126.064	75.2641	103.581	120.704	155.566	42.0032	103.371
IsomiR 4	let-7e-5p-TGAGGTAGGAGGTTGTATAGTTA	39.0231	52.9143	44.9812	33.6867	52.457	13.9055	34.5088	69.1351	56.9483	77.6094	46.2503	65.3982	69.2233	51.4257	51.5675	49.7728	42.2897	79.5625	58.1356	58.8144	57.4841	51.4827	63.448	57.208	23.0602	28.5989	19.8509	25.3863	46.9955	45.2401	9.94891	59.0683	43.084	51.2359	37.9127	30.7147	39.868	35.8311	41.4822	54.8104	30.1057	59.1889	88.207	72.005	49.0037	71.91
IsomiR 5	let-7e-5p-TGAGGTAGGAGGTTGTATAGA	22.2989	30.2367	26.5798	31.4409	46.6285	34.7638	39.11	69.1351	21.5138	43.1163	31.7971	35.7839	38.1922	23.3753	18.5643	15.9984	12.3775	20.4006	59.9524	28.5161	30.369	33.4637	47.586	32.3349	9.70954	23.8324	13.2339	25.3863	41.7738	20.1067	69.6424	40.082	32.0053	28.6921	21.0626	35.1025	33.7345	51.1873	49.7786	0	15.0528	39.4592	64.9947	24.8906	38.5029	40.4494
IsomiR 6	let-7e-5p-TGAGGTAGTAGGTTGTATAGTTG	5.57473	20.7877	36.8028	20.212	27.1999	27.811	16.1041	25.9257	27.8414	28.7442	31.7971	34.55	35.8052	25.7129	24.7524	17.776	22.692	20.4006	25.4343	32.0806	22.7767	18.0189	42.2986	12.4365	18.2054	21.4491	33.0848	12.6931	20.8869	40.2134	14.9234	29.5341	22.1575	22.5438	10.5313	8.77562	18.4006	23.0343	37.334	16.4431	50.1761	34.5268	27.8549	23.1127	31.5024	17.9775
IsomiR 7	let-7e-5p-TGAGGTAGGAGGTTGTATAGTTGT	33.4484	15.1184	8.1784	8.98311	13.6	6.95276	13.8035	12.9628	46.8242	8.62327	26.0158	32.0821	21.4831	35.063	37.1286	28.4416	43.3212	14.2804	12.7172	14.258	40.1304	10.2965	23.793	29.8476	21.8465	16.6827	13.2339	12.6931	18.276	10.0534	19.8978	23.2054	20.9265	16.3955	4.21252	15.3573	27.6009	15.3562	16.5929	16.4431	0	4.93241	32.4973	41.7807	7.00053	26.9662
IsomiR 8	let-7e-5p-TGAGGTAGGAGGTTGTATAGTTT	13.9368	18.8979	6.1338	8.98311	9.71426	3.47638	9.20235	17.2838	68.338	5.74884	17.3439	41.9536	7.16103	35.063	28.8778	19.5536	28.8808	22.4407	9.08369	14.258	39.0458	7.7224	13.2183	34.8222	19.4191	47.6648	13.2339	9.51986	28.7195	5.02668	19.8978	18.9862	27.0814	12.2966	4.21252	19.7451	18.4006	12.7968	14.5188	21.9242	0	4.93241	32.4973	36.447	21.0016	17.9775
IsomiR 9	let-7e-5p-TGAGGTAGCAGGTTGTATAGTT	11.1495	18.8979	12.2676	6.73733	9.71426	17.3819	27.607	8.64189	21.5138	5.74884	14.4532	18.5089	16.7091	9.35013	22.6897	19.5536	24.755	20.4006	16.3506	8.91127	21.6921	10.2965	13.2183	14.9238	44.9066	19.0659	19.8509	19.0397	18.276	25.1334	39.7956	21.0958	14.7717	12.2966	8.42505	26.3269	9.20031	35.8311	16.5929	5.48104	30.1057	29.5944	23.2124	20.4459	3.50027	17.9775
IsomiR 10	let-7e-5p-TGAGGTAGGAGGTTGTATAGTA	16.7242	9.44897	10.223	20.212	7.77141	17.3819	13.8035	4.32094	12.6552	28.7442	20.2345	16.0411	16.7091	16.3627	8.2508	12.4432	10.3146	18.3606	25.4343	23.1693	10.8461	10.2965	21.1493	19.8984	7.28215	7.14971	13.2339	15.8664	13.0543	25.1334	29.8467	12.6575	8.6168	24.5932	12.6376	10.9695	6.13354	20.4749	22.8152	10.9621	5.01761	14.7972	23.2124	23.1127	0	13.4831
Canonical	let-7f-5p-TGAGGTAGTAGATTGTATAGTT	46281.4	29667.9	22658.3	17597.9	19943.4	26521.3	49787	29019.5	79062	17108.6	44145.9	67113.3	22385.4	46739	55895	43526.3	67938.9	47037.7	27022.2	35124.7	51759.6	19604.6	28263.4	39359.1	53177.9	34597.5	16813.7	24269.3	40525.8	26219.2	25911.9	42493.3	44306.4	28083.4	24683.3	39957.6	25104.6	26341	30159.6	21573.4	14832.1	31646.3	34679.3	51879.1	22982.7	25195.5
IsomiR 1	let-7f-5p-TGAGGTAGTAGATTGTATAGT	14218.4	11573.1	11633.8	9766.88	9385.92	11593.7	14390.2	10780.8	15560.8	9054.43	12825.8	14704.7	9836.87	14081.3	15717.8	12589	16026.8	13548.1	11870.6	10682.8	14005.5	11424	13041.2	13222.5	14987.9	13834.7	9978.38	12975.6	15051.6	11792.6	14560.2	11457.1	17015.7	11075.1	12534.4	13850.1	12779.2	12062.3	14618.3	14733	11114	16553.2	18825.2	14553.9	13889.1	13487.6
IsomiR 2	let-7f-5p-TGAGGTAGTAGATTGTATAG	5011.68	7048.93	7293.09	9531.08	5037.82	4268.99	4170.96	2990.09	2386.77	6154.14	3595.96	4099.11	4215.46	4546.5	4832.9	4651.98	3733.87	3608.87	5025.1	4043.93	3674.65	6890.95	5422.16	5156.18	2213.77	4864.19	6487.93	4823.4	5208.67	3217.08	5004.3	2932.32	3531.66	4744.44	3633.3	4600.62	3989.87	5018.91	3621.39	7070.54	3667.87	4818.96	4614.62	1935.24	5148.89	3280.89
IsomiR 3	let-7f-5p-TGAGGTAGTAGATTGTATAGTTT	3127.43	1772.63	1036.61	970.176	948.112	1397.5	3055.18	1464.8	6125.11	681.238	2931.11	4981.37	1238.86	3258.52	4094.46	3349	5131.49	3527.27	1502.44	2432.78	4416.52	1233.01	1697.23	3310.6	5296.55	2509.55	1108.34	1653.28	3224.41	1709.07	1382.9	2966.07	3331.01	1795.31	1836.66	3536.58	2499.42	2098.68	2515.89	1786.82	742.606	2885.46	2627.64	4205.62	2072.16	2125.84
IsomiR 4	let-7f-5p-TGAGGTAGTAGATTGTATAGTTA	1691.93	1303.96	946.65	761.318	891.769	1015.1	1911.79	1205.54	2710.74	801.964	1555.17	2455.52	983.449	1589.52	1813.11	1523.4	2231.04	1556.57	1135.46	1317.09	1647.52	895.798	1308.61	1288.42	1751.36	1315.55	923.067	898.04	1613.51	1070.68	880.478	1618.05	1745.52	1321.89	1196.36	1709.05	1156.17	1392.29	1545.21	1035.92	657.307	1381.07	1415.96	1956.58	896.068	1105.62
IsomiR 5	let-7f-5p-AGAGGTAGTAGATTGTATAGTT	267.587	247.563	128.81	103.306	122.4	97.3386	414.106	164.196	399.904	77.6094	213.908	521.952	133.673	289.854	367.16	215.09	383.702	318.25	159.873	169.314	370.935	157.022	158.62	211.421	517.033	235.941	142.265	206.264	310.692	216.147	184.055	282.684	222.806	170.103	242.22	337.861	208.54	286.649	257.19	235.685	155.546	221.958	213.554	388.471	192.515	116.854
IsomiR 6	let-7f-5p-TGAGGTAGTAGATTGTATA	178.391	260.792	214.683	327.883	161.257	125.15	181.746	138.27	187.297	169.591	144.532	217.171	200.509	184.665	257.837	181.315	197.008	230.527	243.443	208.524	151.845	334.637	243.217	223.857	192.977	200.192	284.529	266.556	211.48	201.067	268.62	120.246	247.425	217.24	120.057	230.36	248.408	199.63	188.744	208.28	145.511	212.093	324.973	153.788	231.018	175.281
IsomiR 7	let-7f-5p-TGAGGTAGTAGATTGTATAGTA	278.737	226.775	171.746	161.696	155.428	180.772	230.059	263.578	156.924	183.963	196.564	178.92	190.961	168.302	175.329	151.096	165.033	173.405	241.626	206.741	178.96	157.022	277.585	208.933	154.139	164.443	201.817	174.531	253.253	216.147	263.646	200.41	206.803	188.548	223.264	184.288	202.407	179.155	230.226	147.988	140.493	197.296	208.911	156.455	129.51	152.809
IsomiR 8	let-7f-5p-TGAGGTAGTAGATTGTATAGTTG	161.667	149.294	110.408	98.8142	85.4855	114.72	218.556	133.949	221.466	97.7304	156.095	173.984	85.9324	142.59	136.138	133.32	179.473	134.644	139.889	114.064	132.322	115.836	155.976	171.624	125.01	97.7127	82.7121	98.3719	140.986	135.72	149.234	153.999	126.79	102.472	109.526	120.665	52.1351	135.646	109.928	71.2535	70.2465	133.175	88.207	135.12	105.008	71.91
IsomiR 9	let-7f-5p-GGAGGTAGTAGATTGTATAGTT	105.92	92.5999	139.033	31.4409	56.3427	86.9094	161.041	108.024	201.217	43.1163	190.783	212.236	71.6103	114.539	185.643	140.43	209.386	187.686	76.303	124.758	220.175	120.984	66.0916	169.137	197.832	109.629	89.329	126.931	112.267	175.934	89.5402	90.712	164.95	172.153	105.313	171.125	95.0699	87.0184	116.15	76.7346	40.1409	128.243	111.419	133.343	84.0064	67.4156
IsomiR 10	let-7f-5p-TGAGGTAGTAGATTGTATAGA	178.391	171.971	81.784	132.501	116.571	111.244	186.348	233.331	101.241	172.465	118.516	101.182	171.865	88.8263	107.26	88.88	82.5165	91.8028	148.973	112.282	118.222	151.874	174.482	119.391	65.5394	76.2636	122.414	123.758	93.991	110.587	109.438	156.109	83.7061	116.818	98.9943	78.9806	79.736	127.968	107.854	169.912	110.387	167.702	143.917	92.4508	84.0064	76.4044
IsomiR 11	let-7f-5p-AGAGGTAGTAGATTGTATAGT	75.2589	94.4897	57.2488	56.1444	66.057	73.0039	105.827	51.8513	72.1345	66.1117	66.4848	113.521	62.0623	119.214	92.8214	90.6576	84.5794	87.7227	38.1515	40.9918	84.5993	77.224	76.6663	72.1318	162.635	85.7966	89.329	107.892	127.932	90.4802	119.387	56.9587	78.7822	90.1751	111.632	120.665	110.404	104.934	124.447	191.836	45.1585	172.634	83.5646	106.674	157.512	85.3931
IsomiR 12	let-7f-5p-TGGGGTAGTAGATTGTATAGTT	91.9831	77.4816	47.0258	15.7204	54.3999	55.622	147.238	69.1351	143.004	25.8698	95.3913	154.241	85.9324	123.889	125.825	90.6576	168.127	150.965	49.0519	64.1612	155.099	54.0568	74.0226	99.4921	199.046	76.2636	56.2442	63.4657	75.715	95.5069	69.6424	109.698	86.168	67.6314	86.3568	151.379	101.203	97.2558	93.3349	65.7725	45.1585	83.8509	92.8495	137.787	52.504	76.4044
IsomiR 13	let-7f-5p-TGAGGTAGTAGATTGTAT	78.0463	119.057	102.23	161.696	93.2569	79.9567	115.029	116.665	117.693	77.6094	95.3913	101.182	40.5792	95.8389	82.508	99.5456	128.932	75.4823	65.4026	85.5482	106.291	90.0947	95.1719	139.289	78.89	54.8145	109.18	63.4657	54.8281	80.4269	44.7701	94.9311	84.937	67.6314	69.5067	57.0415	67.469	66.5435	56.0009	126.064	50.1761	69.0537	74.2796	64.0044	77.0058	58.4269
IsomiR 14	let-7f-5p-TGAGGTAGTAGATTGTATAGCT	58.5347	69.9224	32.7136	26.9493	42.7427	59.0984	108.128	86.4189	154.393	34.4931	98.2819	171.516	35.8052	100.514	138.201	90.6576	175.348	134.644	54.5022	80.2014	131.237	38.612	50.2296	109.441	177.199	73.8804	46.3188	76.1589	80.9367	70.3735	59.6934	84.3832	88.6299	49.1864	75.8254	111.889	61.3354	87.0184	76.742	65.7725	50.1761	59.1889	64.9947	118.23	87.5066	85.3931
IsomiR 15	let-7f-5p-TGAGGTAGTAGACTGTATAGTT	61.3221	73.702	49.0704	20.212	44.6856	38.2402	92.0235	43.2094	124.021	37.3675	89.61	164.112	50.1272	112.202	136.138	71.104	146.467	120.364	49.0519	49.9031	121.476	66.9275	58.1606	101.979	162.635	78.6468	52.9357	63.4657	93.991	95.5069	49.7445	103.369	86.168	36.8898	80.038	138.216	70.5357	66.5435	95.409	43.8483	50.1761	113.445	111.419	114.675	87.5066	67.4156
IsomiR 16	let-7f-5p-TGAGGTGGTAGATTGTATAGTT	75.2589	90.7101	36.8028	24.7035	25.2571	34.7638	105.827	69.1351	135.41	40.2419	63.5942	157.943	42.9662	102.851	76.3199	58.6608	141.31	112.203	39.9682	57.0321	117.137	43.7603	63.448	99.4921	150.498	57.1977	43.0103	69.8123	104.434	70.3735	84.5657	92.8215	67.7034	65.5819	67.4004	100.92	82.8028	46.0685	85.0385	60.2915	30.1057	64.1213	83.5646	108.452	28.0021	71.91
IsomiR 17	let-7f-5p-CGAGGTAGTAGATTGTATAGTT	80.8336	47.2449	32.7136	58.3902	42.7427	27.811	101.226	47.5304	124.021	34.4931	60.7035	154.241	54.9013	81.8137	82.508	76.4368	155.75	75.4823	39.9682	35.6451	109.545	46.3344	50.2296	111.929	154.139	57.1977	66.1696	60.2925	31.3303	75.4002	39.7956	48.5204	70.1654	73.7797	73.7192	105.307	116.537	81.8996	60.1492	71.2535	55.1937	78.9185	60.3522	110.23	35.0027	40.4494
IsomiR 18	let-7f-5p-TGAGGTAGTAGATTGTGTAGTT	52.96	73.702	24.5352	29.1951	42.7427	34.7638	78.22	38.8885	106.304	17.2465	60.7035	109.82	23.8701	81.8137	99.0095	72.8816	139.247	126.484	56.3189	49.9031	99.7838	46.3344	44.9423	57.208	132.292	66.7307	39.7018	38.0794	67.8824	70.3735	39.7956	56.9587	71.3963	53.2853	63.1879	85.5623	55.2019	84.459	62.2233	76.7346	20.0704	59.1889	41.7823	91.5619	73.5056	58.4269
IsomiR 19	let-7f-5p-TGAGGTAGTGGATTGTATAGTT	52.96	52.9143	32.7136	22.4578	29.1428	55.622	85.1217	17.2838	121.49	25.8698	83.8287	133.264	54.9013	74.8011	90.7587	47.9952	108.303	73.4423	39.9682	48.1209	110.63	23.1672	42.2986	54.7206	155.353	90.563	52.9357	38.0794	62.6607	50.2668	59.6934	46.4108	87.399	49.1864	61.0816	105.307	61.3354	56.306	58.0751	43.8483	30.1057	73.9861	46.4248	81.7834	49.0037	40.4494
IsomiR 20	let-7f-5p-TGAGGCAGTAGATTGTATAGTT	55.7473	54.804	34.7582	40.424	31.0856	34.7638	82.8211	47.5304	98.7104	28.7442	66.4848	109.82	47.7402	60.7759	78.3826	55.1056	119.649	81.6025	34.518	49.9031	103.038	51.4827	31.724	69.6445	131.079	54.8145	49.6272	76.1589	57.4389	100.534	54.719	71.7257	62.7795	55.3347	37.9127	98.7257	55.2019	46.0685	60.1492	38.3673	25.088	49.3241	41.7823	88.0061	38.5029	22.4719
IsomiR 21	let-7f-5p-TGAGGTAGTAGATCGTATAGTT	41.8105	56.6938	42.9366	24.7035	34.9713	20.8583	89.7229	12.9628	91.1173	31.6186	57.8129	120.925	19.0961	81.8137	61.881	58.6608	145.435	95.883	52.6854	49.9031	86.7685	41.1861	31.724	64.6699	127.438	47.6648	29.7763	53.9459	57.4389	65.3468	44.7701	78.0545	78.7822	51.2359	52.6566	100.92	55.2019	92.1371	56.0009	38.3673	25.088	88.7833	60.3522	75.5608	56.0043	31.4606
IsomiR 22	let-7f-5p-TGAGGTAGCAGATTGTATAGTT	33.4484	39.6857	32.7136	17.9662	40.7999	20.8583	82.8211	34.5676	98.7104	31.6186	75.1568	118.457	26.2571	98.1764	70.1318	60.4384	99.0198	93.8429	39.9682	39.2096	78.0916	46.3344	52.8733	67.1572	123.797	47.6648	36.3933	44.426	46.9955	65.3468	54.719	67.5066	68.9344	57.3842	40.019	114.083	58.2686	81.8996	58.0751	71.2535	35.1233	73.9861	64.9947	72.8939	49.0037	49.4381
IsomiR 23	let-7f-5p-TGAGGTAGTAGATTGCATAGTT	64.1094	37.7959	28.6244	15.7204	15.5428	6.95276	85.1217	103.703	110.1	25.8698	54.9222	98.7142	31.0311	65.4509	96.9468	60.4384	120.68	93.8429	25.4343	32.0806	85.6839	20.5931	23.793	44.7714	123.797	45.2815	46.3188	66.639	67.8824	65.3468	44.7701	52.7395	41.853	53.2853	46.3378	83.3684	55.2019	53.7466	53.9268	16.4431	20.0704	44.3916	37.1398	64.8934	59.5045	26.9662
IsomiR 24	let-7f-5p-GGAGGTAGTAGATTGTATAGT	41.8105	34.0163	69.5164	20.212	34.9713	48.6693	71.3182	56.1723	44.2931	34.4931	43.3597	53.0589	42.9662	35.063	59.8183	55.1056	69.1076	61.2019	41.785	42.7741	55.3149	43.7603	37.0113	72.1318	81.3174	40.515	33.0848	82.5055	49.6063	65.3468	59.6934	48.5204	64.0105	45.0876	50.5503	50.4598	46.0016	51.1873	51.8527	71.2535	60.2113	93.7157	64.9947	44.4475	35.0027	22.4719
IsomiR 25	let-7f-5p-TCAGGTAGTAGATTGTATAGTT	47.3852	37.7959	36.8028	22.4578	23.3142	31.2874	94.3241	38.8885	82.2587	34.4931	52.0316	87.6089	26.2571	72.4635	70.1318	49.7728	95.9254	81.6025	45.4185	42.7741	82.4301	28.3155	21.1493	49.746	86.1722	50.048	33.0848	41.2527	67.8824	40.2134	34.8212	52.7395	66.4725	45.0876	37.9127	81.1745	33.7345	43.5092	45.6304	43.8483	30.1057	54.2565	60.3522	68.4492	14.0011	17.9775
IsomiR 26	let-7f-5p-TGAGGTAGAAGATTGTATAGTT	19.5116	34.0163	18.4014	17.9662	34.9713	3.47638	69.0176	17.2838	75.9311	22.9954	52.0316	72.8018	19.0961	58.4383	53.6302	51.5504	86.6423	73.4423	34.518	28.5161	78.0916	10.2965	29.0803	69.6445	82.5311	40.515	39.7018	38.0794	52.2172	40.2134	9.94891	40.082	48.0079	47.137	33.7002	72.3989	21.4674	63.9841	41.4822	60.2915	10.0352	39.4592	46.4248	55.1149	38.5029	22.4719
IsomiR 27	let-7f-5p-TGAGGTAGTAGATTGTATGGTT	30.661	41.5755	32.7136	13.4747	21.3714	17.3819	73.6188	21.6047	77.1966	22.9954	40.469	59.2285	23.8701	51.4257	47.4421	46.2176	84.5794	71.4022	25.4343	33.8628	50.9765	15.4448	26.4367	39.7968	91.0269	23.8324	39.7018	41.2527	54.8281	70.3735	49.7445	50.6299	39.3911	32.791	48.444	59.2354	36.8012	56.306	31.1116	38.3673	20.0704	54.2565	41.7823	48.8923	42.0032	17.9775
IsomiR 28	let-7f-5p-TGAGGAAGTAGATTGTATAGTT	22.2989	30.2367	32.7136	29.1951	13.6	0	73.6188	51.8513	64.5414	11.4977	72.2661	64.1643	19.0961	37.4005	74.2572	49.7728	88.7052	75.4823	18.1674	28.5161	55.3149	23.1672	23.793	27.3603	89.8132	26.2156	29.7763	41.2527	54.8281	40.2134	29.8467	50.6299	45.5459	32.791	33.7002	98.7257	52.1351	46.0685	39.4081	38.3673	20.0704	14.7972	74.2796	57.7818	21.0016	26.9662
IsomiR 29	let-7f-5p-TGAGGTAGTAGATTGT	13.9368	41.5755	40.892	65.1275	36.9142	34.7638	34.5088	34.5676	29.1069	45.9908	31.7971	32.0821	40.5792	35.063	41.254	28.4416	27.8493	28.5609	27.2511	28.5161	37.9612	74.6499	63.448	52.2333	42.4792	38.1318	76.0951	41.2527	39.1629	50.2668	34.8212	54.8491	55.3937	28.6921	23.1689	32.9086	61.3354	48.6279	43.5563	49.3294	45.1585	54.2565	60.3522	21.3348	35.0027	85.3931
IsomiR 30	let-7f-5p-TGAGGTAGTAGATTGTATAGTC	44.5979	51.0245	18.4014	24.7035	23.3142	34.7638	52.9135	25.9257	60.7449	28.7442	31.7971	71.5678	16.7091	37.4005	49.5048	51.5504	80.4536	61.2019	29.0678	37.4273	56.3995	18.0189	21.1493	57.208	94.668	35.7486	19.8509	41.2527	39.1629	20.1067	24.8723	52.7395	57.8557	30.7415	52.6566	59.2354	58.2686	53.7466	35.2599	16.4431	10.0352	64.1213	32.4973	55.1149	38.5029	44.9437
IsomiR 31	let-7f-5p-TGAGGTAGTAGATTGTATAGTTTT	36.2358	28.3469	12.2676	11.2289	21.3714	20.8583	59.8153	43.2094	115.162	0	52.0316	61.6964	21.4831	46.7507	47.4421	49.7728	74.2649	26.5208	21.8009	21.3871	71.584	15.4448	15.862	52.2333	58.2572	35.7486	6.61696	34.9062	49.6063	0	29.8467	48.5204	52.9318	45.0876	31.5939	50.4598	36.8012	43.5092	26.9634	32.8862	15.0528	39.4592	37.1398	51.5591	42.0032	17.9775
IsomiR 32	let-7f-5p-TGAGGTAGTAGATTGTACAGTT	25.0863	45.3551	18.4014	20.212	13.6	34.7638	66.717	43.2094	74.6656	17.2465	52.0316	71.5678	14.3221	56.1008	47.4421	37.3296	94.894	42.8413	27.2511	21.3871	56.3995	20.5931	21.1493	54.7206	69.1805	21.4491	33.0848	44.426	41.7738	30.1601	29.8467	27.4245	25.8504	24.5932	48.444	65.8172	24.5342	38.3905	14.5188	10.9621	5.01761	44.3916	18.5699	51.5591	14.0011	26.9662
IsomiR 33	let-7f-5p-TGGGGTAGTAGATTGTATAGT	36.2358	20.7877	20.446	17.9662	3.8857	20.8583	29.9076	25.9257	31.638	31.6186	14.4532	38.2518	26.2571	35.063	26.8151	21.3312	41.2583	34.6811	23.6176	21.3871	41.215	25.7413	13.2183	44.7714	63.112	33.3653	36.3933	57.1192	52.2172	15.08	64.6679	35.8629	41.853	28.6921	58.9753	37.2964	42.9348	61.4247	43.5563	21.9242	45.1585	39.4592	60.3522	52.4481	42.0032	44.9437
IsomiR 34	let-7f-5p-TGAGGTAGTAGATTGTATAGAT	36.2358	30.2367	30.669	8.98311	13.6	24.3346	36.8094	12.9628	48.0897	11.4977	37.5784	57.9946	23.8701	58.4383	68.0691	56.8832	61.8874	53.0416	25.4343	40.9918	57.4841	18.0189	21.1493	34.8222	77.6763	30.9821	36.3933	34.9062	36.552	25.1334	29.8467	46.4108	38.1601	30.7415	40.019	41.6842	24.5342	38.3905	37.334	38.3673	0	14.7972	41.7823	46.2254	21.0016	22.4719
IsomiR 35	let-7f-5p-AGAGGTAGTAGATTGTATAG	13.9368	69.9224	30.669	69.6191	48.5713	27.811	32.2082	12.9628	11.3897	28.7442	20.2345	28.3803	26.2571	28.0504	33.0032	19.5536	26.8179	26.5208	30.8846	21.3871	23.8613	74.6499	23.793	39.7968	26.7012	23.8324	115.797	53.9459	39.1629	20.1067	19.8978	16.8766	17.2336	24.5932	35.8065	32.9086	27.6009	63.9841	33.1857	71.2535	35.1233	29.5944	51.0672	11.5564	45.5035	22.4719
IsomiR 36	let-7f-5p-TAAGGTAGTAGATTGTATAGTT	33.4484	17.0082	22.4906	6.73733	23.3142	20.8583	48.3123	8.64189	75.9311	14.3721	28.9064	64.1643	28.6441	58.4383	35.0659	37.3296	66.0132	57.1218	23.6176	21.3871	58.5687	12.8707	23.793	39.7968	65.5394	45.2815	19.8509	28.5596	28.7195	30.1601	34.8212	35.8629	35.6982	16.3955	29.4877	39.4903	36.8012	33.2717	31.1116	38.3673	15.0528	44.3916	32.4973	52.4481	24.5019	22.4719
IsomiR 37	let-7f-5p-TGAGATAGTAGATTGTATAGTT	19.5116	28.3469	14.3122	11.2289	15.5428	10.4291	36.8094	38.8885	62.0104	20.121	46.2503	74.0357	19.0961	74.8011	43.3167	30.2192	69.1076	46.9214	21.8009	28.5161	46.6381	20.5931	34.3676	54.7206	46.1203	23.8324	19.8509	12.6931	36.552	25.1334	9.94891	46.4108	43.084	28.6921	31.5939	35.1025	21.4674	28.153	26.9634	60.2915	15.0528	34.5268	41.7823	48.0033	31.5024	8.98875
IsomiR 38	let-7f-5p-TGAGGTAGTAGATTGTATAGTTAT	52.96	22.6775	20.446	17.9662	15.5428	20.8583	32.2082	38.8885	115.162	8.62327	43.3597	69.1	21.4831	46.7507	43.3167	44.44	90.7682	51.0016	10.9004	26.7338	42.2996	20.5931	13.2183	29.8476	54.6162	33.3653	9.92545	19.0397	39.1629	35.1868	19.8978	40.082	46.7769	30.7415	31.5939	57.0415	30.6677	23.0343	18.667	10.9621	5.01761	9.86481	4.64248	46.2254	17.5013	13.4831
IsomiR 39	let-7f-5p-TGAGGTAGTAGATTATATAGTT	25.0863	17.0082	28.6244	8.98311	23.3142	27.811	41.4106	34.5676	58.2138	14.3721	49.141	55.5268	9.54804	23.3753	53.6302	37.3296	54.6672	42.8413	23.6176	37.4273	54.2303	18.0189	34.3676	24.873	55.8298	19.0659	3.30848	19.0397	36.552	25.1334	19.8978	40.082	25.8504	22.5438	18.9564	39.4903	33.7345	56.306	29.0375	0	15.0528	64.1213	32.4973	43.5586	24.5019	40.4494
IsomiR 40	let-7f-5p-TGAGGTAGTAGACTGTATAGT	13.9368	22.6775	18.4014	24.7035	15.5428	13.9055	50.6129	8.64189	24.0448	22.9954	31.7971	30.8482	26.2571	30.3879	16.5016	23.1088	38.1639	36.7211	21.8009	28.5161	30.369	25.7413	13.2183	34.8222	48.5477	30.9821	43.0103	25.3863	26.1086	25.1334	34.8212	14.7671	33.2362	16.3955	25.2751	43.8781	42.9348	51.1873	47.7045	49.3294	35.1233	49.3241	88.207	33.7801	38.5029	40.4494
IsomiR 41	let-7f-5p-TGAAGTAGTAGATTGTATAGTT	27.8737	32.1265	14.3122	11.2289	11.6571	17.3819	36.8094	30.2466	50.6207	14.3721	40.469	59.2285	9.54804	42.0756	43.3167	21.3312	53.6357	63.242	30.8846	35.6451	35.792	25.7413	13.2183	52.2333	50.9751	35.7486	19.8509	28.5596	31.3303	15.08	29.8467	29.5341	40.6221	8.19774	27.3814	39.4903	33.7345	20.4749	24.8893	16.4431	25.088	24.662	32.4973	51.5591	38.5029	8.98875
IsomiR 42	let-7f-5p-CGAGGTAGTAGATTGTATAGT	30.661	26.4571	26.5798	11.2289	11.6571	31.2874	27.607	4.32094	11.3897	11.4977	26.0158	33.3161	11.9351	21.0378	26.8151	19.5536	31.9751	44.8814	32.7013	24.9516	34.7074	25.7413	23.793	19.8984	49.7614	28.5989	23.1594	25.3863	10.4434	40.2134	19.8978	21.0958	25.8504	12.2966	42.1252	30.7147	39.868	33.2717	31.1116	49.3294	10.0352	83.8509	37.1398	32.0022	45.5035	35.955
IsomiR 43	let-7f-5p-TGAGGTAGTAGGTTGTATAGTTG	22.2989	32.1265	24.5352	8.98311	34.9713	27.811	20.7053	34.5676	27.8414	37.3675	17.3439	32.0821	33.4182	16.3627	28.8778	24.8864	31.9751	28.5609	45.4185	23.1693	15.1845	36.0379	58.1606	24.873	25.4875	28.5989	23.1594	15.8664	46.9955	20.1067	14.9234	25.315	23.3885	45.0876	29.4877	21.9391	15.3339	17.9155	24.8893	32.8862	20.0704	19.7296	27.8549	37.3359	24.5019	22.4719
IsomiR 44	let-7f-5p-TGAGGTAGTAGATAGTATAGTT	30.661	9.44897	12.2676	15.7204	11.6571	13.9055	43.7112	8.64189	40.4966	8.62327	23.1252	50.5911	16.7091	25.7129	22.6897	17.776	47.447	38.7612	19.9841	21.3871	43.3842	28.3155	26.4367	37.3095	49.7614	19.0659	6.61696	31.7329	31.3303	45.2401	14.9234	29.5341	43.084	18.4449	37.9127	28.5208	24.5342	15.3562	22.8152	21.9242	5.01761	14.7972	37.1398	34.6691	28.0021	40.4494
IsomiR 45	let-7f-5p-TGAGGTGGTAGATTGTATAGT	22.2989	26.4571	24.5352	15.7204	11.6571	17.3819	34.5088	12.9628	16.4517	22.9954	40.469	25.9125	19.0961	25.7129	22.6897	23.1088	22.692	18.3606	27.2511	19.6048	37.9612	36.0379	21.1493	27.3603	48.5477	21.4491	29.7763	15.8664	7.83258	40.2134	29.8467	14.7671	29.5433	20.4943	18.9564	41.6842	21.4674	46.0685	31.1116	27.4052	30.1057	29.5944	37.1398	18.668	49.0037	26.9662
IsomiR 46	let-7f-5p-TGAGGTAGTAGATTGTATAA	39.0231	37.7959	32.7136	40.424	33.0285	13.9055	57.5147	47.5304	21.5138	28.7442	17.3439	19.7428	19.0961	30.3879	18.5643	15.9984	11.346	18.3606	29.0678	17.8225	26.0305	10.2965	29.0803	42.2841	14.5643	16.6827	19.8509	22.213	20.8869	25.1334	39.7956	18.9862	14.7717	16.3955	33.7002	21.9391	24.5342	15.3562	29.0375	27.4052	35.1233	34.5268	23.2124	17.779	21.0016	49.4381
IsomiR 47	let-7f-5p-TGAGGTAGTAGATTGTGTAGT	27.8737	28.3469	18.4014	17.9662	11.6571	17.3819	32.2082	12.9628	16.4517	5.74884	8.67193	24.6786	19.0961	32.7255	18.5643	19.5536	30.9437	24.4808	34.518	24.9516	27.1151	20.5931	29.0803	27.3603	32.7697	14.2994	33.0848	12.6931	36.552	55.2935	29.8467	12.6575	29.5433	16.3955	37.9127	52.6537	30.6677	30.7124	29.0375	49.3294	10.0352	24.662	23.2124	22.2238	35.0027	40.4494
IsomiR 48	let-7f-5p-TGAGGTAGTAGATTGAATAGTT	33.4484	20.7877	12.2676	17.9662	13.6	20.8583	41.4106	17.2838	29.1069	8.62327	14.4532	50.5911	14.3221	32.7255	33.0032	28.4416	45.3841	28.5609	14.5339	19.6048	48.8073	20.5931	34.3676	27.3603	54.6162	23.8324	16.5424	31.7329	28.7195	30.1601	9.94891	40.082	20.9265	16.3955	29.4877	32.9086	21.4674	30.7124	12.4447	27.4052	15.0528	9.86481	32.4973	35.558	17.5013	13.4831
IsomiR 49	let-7f-5p-TGAGGTAGTAGATTGTA	16.7242	32.1265	24.5352	33.6867	33.0285	10.4291	34.5088	38.8885	31.638	11.4977	14.4532	30.8482	33.4182	18.7003	28.8778	15.9984	37.1324	36.7211	29.0678	26.7338	32.5382	23.1672	39.655	24.873	23.0602	19.0659	9.92545	19.0397	23.4977	25.1334	29.8467	16.8766	33.2362	16.3955	10.5313	4.38781	24.5342	20.4749	33.1857	16.4431	15.0528	14.7972	37.1398	16.8901	17.5013	40.4494
IsomiR 50	let-7f-5p-TGAGGTAGTAGATCGTATAGT	11.1495	26.4571	16.3568	11.2289	11.6571	17.3819	20.7053	8.64189	18.9828	14.3721	23.1252	18.5089	16.7091	28.0504	26.8151	15.9984	28.8808	24.4808	21.8009	17.8225	26.0305	20.5931	18.5057	12.4365	53.4025	21.4491	19.8509	19.0397	7.83258	55.2935	54.719	12.6575	24.6194	22.5438	40.019	41.6842	27.6009	28.153	22.8152	27.4052	15.0528	29.5944	41.7823	28.4464	38.5029	35.955
IsomiR 51	let-7f-5p-TGAGGTAGTAGATTGTAAAGTT	27.8737	22.6775	26.5798	11.2289	11.6571	10.4291	34.5088	8.64189	46.8242	17.2465	17.3439	44.4214	11.9351	32.7255	20.627	24.8864	34.0381	28.5609	16.3506	26.7338	48.8073	15.4448	21.1493	32.3349	47.334	19.0659	23.1594	9.51986	28.7195	15.08	14.9234	40.082	24.6194	16.3955	21.0626	30.7147	30.6677	33.2717	18.667	10.9621	15.0528	29.5944	18.5699	26.6685	21.0016	17.9775
IsomiR 52	let-7f-5p-TGAGGTAGTGGATTGTATAGT	2.78737	26.4571	18.4014	4.49155	15.5428	6.95276	29.9076	12.9628	29.1069	8.62327	23.1252	19.7428	11.9351	23.3753	16.5016	12.4432	30.9437	26.5208	12.7172	12.4758	24.9459	18.0189	18.5057	4.9746	42.4792	21.4491	29.7763	15.8664	18.276	45.2401	24.8723	21.0958	28.3123	28.6921	29.4877	32.9086	36.8012	30.7124	26.9634	32.8862	30.1057	54.2565	23.2124	27.5575	24.5019	35.955
IsomiR 53	let-7f-5p-TGAGGTAGTAGAATGTATAGTT	19.5116	22.6775	12.2676	6.73733	9.71426	10.4291	39.11	21.6047	35.4345	8.62327	43.3597	28.3803	16.7091	28.0504	26.8151	15.9984	35.0695	32.641	14.5339	17.8225	30.369	10.2965	15.862	22.3857	48.5477	26.2156	19.8509	31.7329	18.276	10.0534	39.7956	29.5341	25.8504	8.19774	16.8501	24.133	15.3339	25.5936	35.2599	5.48104	15.0528	14.7972	32.4973	31.1133	38.5029	0
IsomiR 54	let-7f-5p-TGAGGTAGTAAATTGTATAGTT	13.9368	22.6775	8.1784	11.2289	1.94285	6.95276	20.7053	25.9257	37.9655	14.3721	37.5784	48.1232	4.77402	49.0882	39.1913	33.7744	37.1324	34.6811	21.8009	10.6935	28.1998	10.2965	13.2183	34.8222	27.9149	28.5989	16.5424	28.5596	18.276	10.0534	24.8723	29.5341	33.2362	12.2966	21.0626	41.6842	18.4006	23.0343	18.667	16.4431	5.01761	24.662	18.5699	29.3354	14.0011	0
IsomiR 55	let-7f-5p-TGAGGCAGTAGATTGTATAGT	13.9368	11.3388	16.3568	13.4747	21.3714	24.3346	20.7053	34.5676	17.7173	20.121	20.2345	23.4446	23.8701	9.35013	22.6897	19.5536	23.7235	28.5609	21.8009	19.6048	40.1304	28.3155	21.1493	27.3603	40.0518	16.6827	19.8509	22.213	13.0543	35.1868	4.97445	14.7671	24.6194	30.7415	12.6376	24.133	12.2671	15.3562	12.4447	10.9621	15.0528	39.4592	37.1398	20.4459	21.0016	17.9775
IsomiR 56	let-7f-5p-TGAGGTAGTAGATTGTATAATT	22.2989	17.0082	12.2676	17.9662	11.6571	3.47638	39.11	4.32094	39.2311	17.2465	23.1252	53.0589	21.4831	16.3627	20.627	24.8864	39.1953	26.5208	21.8009	21.3871	35.792	25.7413	10.5747	14.9238	37.6245	38.1318	6.61696	22.213	20.8869	10.0534	19.8978	25.315	25.8504	18.4449	14.7438	19.7451	9.20031	38.3905	16.5929	21.9242	0	34.5268	0	34.6691	24.5019	4.49437
IsomiR 57	let-7f-5p-TTAGGTAGTAGATTGTATAGTT	13.9368	26.4571	14.3122	6.73733	3.8857	6.95276	23.0059	17.2838	39.2311	14.3721	31.7971	40.7196	16.7091	14.0252	16.5016	17.776	31.9751	48.9615	18.1674	21.3871	34.7074	25.7413	7.931	29.8476	26.7012	14.2994	13.2339	19.0397	18.276	25.1334	4.97445	16.8766	22.1575	18.4449	14.7438	32.9086	21.4674	17.9155	12.4447	5.48104	10.0352	24.662	27.8549	32.0022	14.0011	13.4831
IsomiR 58	let-7f-5p-TGAGGTAGTAGATTGTATAGTG	22.2989	28.3469	28.6244	24.7035	17.4857	13.9055	18.4047	8.64189	8.85863	34.4931	20.2345	17.275	11.9351	18.7003	22.6897	21.3312	9.28311	24.4808	25.4343	12.4758	21.6921	12.8707	21.1493	19.8984	14.5643	14.2994	16.5424	25.3863	18.276	5.02668	34.8212	18.9862	17.2336	16.3955	35.8065	26.3269	18.4006	23.0343	20.7411	27.4052	15.0528	34.5268	4.64248	16.8901	17.5013	26.9662
IsomiR 59	let-7f-5p-TGAGGTAGTAGATTGCATAGT	13.9368	1.88979	12.2676	20.212	5.82856	17.3819	11.5029	17.2838	20.2483	28.7442	11.5626	30.8482	7.16103	21.0378	8.2508	21.3312	28.8808	24.4808	16.3506	7.12902	22.7767	10.2965	10.5747	19.8984	32.7697	19.0659	29.7763	19.0397	20.8869	25.1334	19.8978	12.6575	27.0814	16.3955	33.7002	32.9086	18.4006	23.0343	18.667	32.8862	20.0704	24.662	18.5699	27.5575	21.0016	26.9662
IsomiR 60	let-7f-5p-TGAGGTAGTAGATTGTATAGC	19.5116	13.2286	16.3568	11.2289	13.6	3.47638	29.9076	4.32094	16.4517	11.4977	23.1252	28.3803	7.16103	23.3753	10.3135	21.3312	18.5662	18.3606	19.9841	3.56451	15.1845	12.8707	10.5747	22.3857	24.2738	23.8324	36.3933	28.5596	10.4434	10.0534	19.8978	18.9862	32.0053	12.2966	37.9127	26.3269	27.6009	15.3562	22.8152	16.4431	30.1057	29.5944	18.5699	24.0017	21.0016	22.4719
IsomiR 61	let-7f-5p-TCAGGTAGTAGATTGTATAGT	19.5116	22.6775	12.2676	15.7204	11.6571	17.3819	23.0059	12.9628	20.2483	8.62327	14.4532	18.5089	14.3221	11.6877	24.7524	17.776	30.9437	28.5609	18.1674	7.12902	4.33842	12.8707	31.724	19.8984	20.6328	16.6827	26.4679	22.213	18.276	10.0534	24.8723	10.5479	23.3885	18.4449	10.5313	35.1025	18.4006	28.153	18.667	0	15.0528	29.5944	27.8549	23.1127	17.5013	13.4831
IsomiR 62	let-7f-5p-TGAGGTAATAGATTGTATAGTT	2.78737	11.3388	12.2676	6.73733	5.82856	13.9055	13.8035	8.64189	35.4345	14.3721	23.1252	37.0178	14.3221	30.3879	20.627	17.776	34.0381	32.641	7.26695	10.6935	23.8613	7.7224	5.28733	19.8984	30.3423	16.6827	16.5424	6.34657	28.7195	10.0534	14.9234	6.32874	20.9265	18.4449	21.0626	30.7147	12.2671	35.8311	22.8152	5.48104	0	9.86481	13.9274	21.3348	7.00053	31.4606
IsomiR 63	let-7f-5p-TGAGGTAGTAGATTGTATGGT	11.1495	15.1184	16.3568	11.2289	3.8857	13.9055	23.0059	30.2466	21.5138	2.87442	2.89064	17.275	9.54804	18.7003	12.3762	15.9984	17.5348	28.5609	23.6176	10.6935	19.5229	12.8707	26.4367	17.4111	12.1369	14.2994	19.8509	15.8664	18.276	15.08	19.8978	14.7671	14.7717	14.346	25.2751	15.3573	9.20031	25.5936	26.9634	32.8862	10.0352	19.7296	23.2124	17.779	17.5013	22.4719
IsomiR 64	let-7f-5p-TGAGGTAGTAGATTGTATAGTTC	22.2989	7.55918	12.2676	6.73733	7.77141	3.47638	23.0059	8.64189	55.6828	5.74884	20.2345	33.3161	14.3221	21.0378	30.9405	17.776	41.2583	8.16025	1.81674	17.8225	32.5382	7.7224	18.5057	22.3857	40.0518	19.0659	3.30848	9.51986	7.83258	10.0534	14.9234	25.315	19.6955	16.3955	12.6376	21.9391	24.5342	7.67809	6.22233	5.48104	0	24.662	9.28495	19.5569	7.00053	22.4719
IsomiR 65	let-7f-5p-TGAGGAAGTAGATTGTATAGT	13.9368	17.0082	12.2676	6.73733	3.8857	6.95276	25.3065	12.9628	12.6552	20.121	14.4532	16.0411	11.9351	18.7003	16.5016	7.1104	19.5977	22.4407	12.7172	10.6935	21.6921	25.7413	23.793	7.46191	24.2738	11.9162	23.1594	28.5596	13.0543	10.0534	19.8978	14.7671	20.9265	16.3955	18.9564	8.77562	6.13354	17.9155	22.8152	21.9242	20.0704	24.662	18.5699	16.8901	17.5013	13.4831
IsomiR 66	let-7f-5p-TGAGGTAGTAGATTGTTTAGTT	19.5116	13.2286	16.3568	8.98311	9.71426	6.95276	29.9076	8.64189	32.9035	8.62327	23.1252	27.1464	7.16103	16.3627	16.5016	12.4432	33.0066	30.6009	10.9004	8.91127	27.1151	10.2965	10.5747	19.8984	26.7012	9.53295	13.2339	9.51986	13.0543	20.1067	14.9234	27.4245	24.6194	8.19774	12.6376	28.5208	9.20031	23.0343	20.7411	5.48104	0	4.93241	13.9274	17.779	7.00053	22.4719
IsomiR 67	let-7f-5p-AGAGGTAGTAGATTGTATAGTTT	13.9368	13.2286	10.223	11.2289	1.94285	10.4291	16.1041	4.32094	12.6552	2.87442	11.5626	41.9536	2.38701	30.3879	20.627	26.664	25.7864	16.3205	7.26695	5.34676	19.5229	5.14827	5.28733	14.9238	65.5394	9.53295	6.61696	9.51986	20.8869	10.0534	19.8978	18.9862	16.0026	14.346	16.8501	28.5208	15.3339	12.7968	12.4447	27.4052	5.01761	19.7296	13.9274	27.5575	24.5019	4.49437
IsomiR 68	let-7f-5p-TGAGGTAGCAGATTGTATAGT	13.9368	15.1184	6.1338	13.4747	11.6571	10.4291	13.8035	21.6047	10.1241	14.3721	14.4532	23.4446	0	23.3753	10.3135	19.5536	12.3775	12.2404	7.26695	5.34676	17.3537	12.8707	13.2183	22.3857	18.2054	14.2994	13.2339	19.0397	15.6652	10.0534	19.8978	4.21916	22.1575	8.19774	16.8501	26.3269	12.2671	23.0343	24.8893	27.4052	10.0352	34.5268	41.7823	6.22265	14.0011	17.9775
IsomiR 69	let-7f-5p-GGAGGTAGTAGATTGTATAG	25.0863	32.1265	30.669	22.4578	13.6	6.95276	4.60117	12.9628	2.53104	25.8698	26.0158	18.5089	0	18.7003	8.2508	12.4432	12.3775	22.4407	12.7172	10.6935	10.8461	36.0379	31.724	19.8984	8.49585	11.9162	19.8509	9.51986	23.4977	10.0534	14.9234	8.43832	9.84777	20.4943	12.6376	13.1634	18.4006	23.0343	6.22233	10.9621	10.0352	14.7972	9.28495	4.44475	17.5013	22.4719
IsomiR 70	let-7f-5p-TGAGGTAGTAGATTGTACAGT	5.57473	17.0082	10.223	8.98311	7.77141	6.95276	23.0059	12.9628	21.5138	8.62327	11.5626	18.5089	0	23.3753	16.5016	19.5536	22.692	18.3606	12.7172	8.91127	27.1151	15.4448	13.2183	12.4365	25.4875	14.2994	9.92545	9.51986	5.22172	45.2401	9.94891	14.7671	19.6955	6.1483	18.9564	24.133	9.20031	15.3562	29.0375	16.4431	10.0352	4.93241	27.8549	14.2232	17.5013	4.49437
IsomiR 71	let-7f-5p-TGAGGTTGTAGATTGTATAGTT	8.3621	11.3388	6.1338	11.2289	3.8857	6.95276	20.7053	4.32094	18.9828	8.62327	5.78129	25.9125	14.3221	21.0378	10.3135	19.5536	23.7235	26.5208	7.26695	7.12902	31.4536	15.4448	18.5057	17.4111	33.9834	11.9162	19.8509	15.8664	7.83258	5.02668	0	21.0958	17.2336	10.2472	12.6376	17.5512	24.5342	17.9155	12.4447	10.9621	0	24.662	18.5699	25.7796	7.00053	4.49437
IsomiR 72	let-7f-5p-TGACGTAGTAGATTGTATAGTT	8.3621	9.44897	16.3568	4.49155	9.71426	6.95276	20.7053	4.32094	31.638	5.74884	20.2345	28.3803	7.16103	16.3627	14.4389	15.9984	28.8808	20.4006	9.08369	7.12902	23.8613	10.2965	7.931	19.8984	23.0602	11.9162	13.2339	9.51986	13.0543	10.0534	9.94891	23.2054	13.5407	10.2472	27.3814	21.9391	3.06677	15.3562	20.7411	5.48104	5.01761	14.7972	0	14.2232	21.0016	13.4831
IsomiR 73	let-7f-5p-TAAGGTAGTAGATTGTATAGT	8.3621	9.44897	12.2676	4.49155	13.6	24.3346	20.7053	12.9628	12.6552	5.74884	0	16.0411	11.9351	14.0252	2.0627	12.4432	18.5662	14.2804	10.9004	10.6935	11.9307	15.4448	5.28733	4.9746	23.0602	7.14971	16.5424	15.8664	15.6652	15.08	14.9234	4.21916	16.0026	6.1483	18.9564	10.9695	15.3339	10.2375	20.7411	16.4431	30.1057	34.5268	18.5699	16.0011	14.0011	8.98875
isomiR 1	let-7g-5p-TGAGGTAGTAGTTTGTACAGT	2023.63	2112.79	2232.7	2744.34	1766.05	2096.26	1598.91	1689.49	1393.34	1609.68	1575.4	1504.16	1952.58	1437.58	1833.74	1530.51	1559.56	1450.48	1858.52	1595.12	1321.05	2224.05	2360.79	1860.5	1264.67	1794.58	2163.75	2002.34	1979.03	1864.9	1387.87	1438.73	1825.53	1856.79	1571.27	1805.58	1683.66	1955.35	1920.62	2049.91	1640.76	1918.71	2219.1	1291.64	2296.17	1635.95
Canonical	let-7g-5p-TGAGGTAGTAGTTTGTACAGTT	1722.59	1396.56	1179.73	1120.64	1307.54	1439.22	1582.8	1702.45	2570.27	954.308	1633.21	1998.96	1432.21	1414.21	1825.49	1734.94	2022.69	1448.44	1171.8	1436.5	1586.78	988.467	1446.08	1417.76	1706.45	1394.19	790.727	1193.16	1642.23	1306.94	1034.69	1675.01	1655.66	1254.25	1139.49	1208.84	953.766	964.88	1306.69	816.675	868.046	1144.32	1258.11	1967.25	1113.08	1231.46
isomiR 2	let-7g-5p-TGAGGTAGTAGTTTGTACAG	429.254	617.963	678.807	1010.6	532.341	524.933	381.897	432.094	242.979	686.987	326.643	364.009	494.111	425.431	492.985	444.4	352.758	369.251	495.97	463.386	377.443	761.943	446.779	455.176	224.533	536.228	751.025	536.286	584.833	366.948	572.062	324.875	416.068	561.545	494.972	427.811	542.818	596.332	479.119	849.561	501.761	463.646	459.605	230.238	661.55	462.921
isomiR 3	let-7g-5p-TGAGGTAGTAGTTTGTACAGTTA	139.368	100.159	75.6502	85.3395	126.285	135.579	115.029	129.628	140.473	83.3583	106.954	123.393	102.641	91.1638	115.511	111.989	127.901	79.5625	101.737	131.887	78.0916	92.6688	142.758	99.4921	97.0954	95.3295	86.0205	82.5055	112.267	155.827	69.6424	128.684	99.7087	98.3729	98.9943	105.307	82.8028	94.6964	95.409	71.2535	45.1585	118.378	74.2796	118.23	77.0058	125.842
isomiR 4	let-7g-5p-TGAGGTAGTAGTTTGTACAGTA	44.5979	39.6857	24.5352	35.9324	31.0856	52.1457	25.3065	56.1723	22.7793	51.7396	28.9064	18.5089	50.1272	35.063	16.5016	26.664	28.8808	36.7211	36.3348	35.6451	30.369	41.1861	66.0916	29.8476	14.5643	30.9821	46.3188	38.0794	26.1086	85.4536	9.94891	35.8629	32.0053	28.6921	33.7002	19.7451	39.868	35.8311	39.4081	38.3673	30.1057	24.662	46.4248	24.8906	56.0043	35.955
isomiR 5	let-7g-5p-TGAGGTAGTAGTTTGTACAGTTT	41.8105	24.5673	20.446	11.2289	33.0285	27.811	48.3123	21.6047	68.338	14.3721	40.469	48.1232	21.4831	32.7255	51.5675	35.552	47.447	34.6811	38.1515	23.1693	42.2996	15.4448	26.4367	19.8984	41.2655	38.1318	3.30848	28.5596	28.7195	20.1067	9.94891	31.6437	32.0053	12.2966	12.6376	32.9086	27.6009	15.3562	22.8152	10.9621	30.1057	24.662	9.28495	45.3365	14.0011	4.49437
isomiR 6	let-7g-5p-TGAGGTAGTAGTTTGTACA	11.1495	26.4571	18.4014	42.6698	23.3142	24.3346	16.1041	30.2466	11.3897	37.3675	28.9064	20.9768	31.0311	21.0378	26.8151	19.5536	13.4089	26.5208	21.8009	30.2983	20.6075	30.8896	15.862	7.46191	7.28215	21.4491	33.0848	28.5596	7.83258	25.1334	9.94891	8.43832	20.9265	14.346	2.10626	17.5512	12.2671	33.2717	20.7411	10.9621	0	14.7972	13.9274	24.0017	24.5019	8.98875
isomiR 7	let-7g-5p-TGAGGTAGTAGATTGTACAGTT	16.7242	9.44897	10.223	6.73733	11.6571	0	27.607	12.9628	22.7793	8.62327	26.0158	35.7839	9.54804	21.0378	24.7524	31.9968	27.8493	24.4808	5.45022	14.258	24.9459	10.2965	18.5057	24.873	33.9834	14.2994	19.8509	9.51986	15.6652	30.1601	34.8212	18.9862	24.6194	18.4449	16.8501	35.1025	15.3339	40.9498	16.5929	16.4431	20.0704	34.5268	4.64248	24.0017	14.0011	22.4719
isomiR 8	let-7g-5p-TGAGGTAGTAGTTTGTACAGTTG	19.5116	15.1184	32.7136	26.9493	25.2571	10.4291	23.0059	21.6047	25.3104	11.4977	26.0158	22.2107	14.3221	16.3627	18.5643	17.776	19.5977	16.3205	18.1674	26.7338	13.0153	10.2965	29.0803	24.873	7.28215	11.9162	23.1594	22.213	18.276	25.1334	9.94891	14.7671	18.4646	22.5438	23.1689	10.9695	18.4006	10.2375	16.5929	16.4431	20.0704	9.86481	23.2124	17.779	24.5019	8.98875
isomiR 9	let-7g-5p-TGAGGTAGTAGGTTGTACAGTT	11.1495	17.0082	12.2676	6.73733	11.6571	3.47638	25.3065	30.2466	24.0448	11.4977	14.4532	22.2107	14.3221	25.7129	26.8151	14.2208	20.6291	22.4407	9.08369	17.8225	19.5229	7.7224	10.5747	19.8984	32.7697	11.9162	9.92545	12.6931	13.0543	15.08	19.8978	18.9862	32.0053	8.19774	27.3814	13.1634	18.4006	28.153	14.5188	0	0	24.662	37.1398	27.5575	21.0016	8.98875
isomiR 10	let-7g-5p-AGAGGTAGTAGTTTGTACAGT	25.0863	18.8979	4.0892	22.4578	9.71426	10.4291	11.5029	12.9628	7.59311	8.62327	5.78129	12.3393	9.54804	11.6877	14.4389	5.3328	9.28311	14.2804	10.9004	1.78225	15.1845	20.5931	7.931	17.4111	10.9232	4.76648	13.2339	19.0397	20.8869	35.1868	14.9234	18.9862	7.38583	8.19774	16.8501	13.1634	15.3339	28.153	14.5188	27.4052	10.0352	9.86481	32.4973	9.77845	24.5019	4.49437
isomiR 11	let-7g-5p-TGAGGTAGTAGTTTGTACAGA	19.5116	24.5673	10.223	22.4578	11.6571	13.9055	20.7053	12.9628	2.53104	11.4977	8.67193	3.70178	16.7091	4.67507	10.3135	5.3328	4.12583	12.2404	5.45022	14.258	10.8461	12.8707	23.793	22.3857	4.85477	21.4491	16.5424	25.3863	0	15.08	4.97445	8.43832	7.38583	18.4449	14.7438	2.19391	15.3339	20.4749	18.667	16.4431	15.0528	24.662	9.28495	8.00055	10.5008	0
Canonical	let-7i-5p-TGAGGTAGTAGTTTGTGCTGTT	16487.3	10785.1	9734.34	7592.97	9333.46	12108.2	15966.1	11320.9	29754.9	8217.97	17794.8	27918.9	10887.2	18092.5	22326.7	17930.7	27246.9	18001.5	12582.7	15660.7	18669.3	8957.98	11066.4	15458.6	23202.2	16868.6	7301.82	11963.3	16926.2	11189.4	10675.2	17018	20723.4	12118.3	12515.4	15835.6	14886.1	11294.5	17381	10468.8	9086.89	13154.7	17474.3	23966.1	13833.1	13851.7
IsomiR 1	let-7i-5p-TGAGGTAGTAGTTTGTGCTGT	3389.44	4344.64	6225.81	7357.16	5049.47	4470.62	3087.39	2372.2	2929.67	6036.29	3645.1	3742.5	3422.97	4448.33	3805.68	3697.41	3316.13	2772.45	3271.95	4136.61	2585.7	3740.22	3373.32	3750.85	2359.42	4625.86	5991.66	4115.75	4271.37	2091.1	3855.2	2569.47	4323.17	4336.6	3966.09	4014.85	4097.21	4407.22	4320.37	6286.75	3437.06	3383.63	3848.61	2003.69	5033.38	3460.67
IsomiR 2	let-7i-5p-TGAGGTAGTAGTTTGTGCTG	2221.53	3437.54	4199.61	6238.77	3365.02	2582.95	1479.28	1378.38	1068.1	4923.89	1714.15	1958.24	2480.1	2589.99	2141.08	2374.87	1811.24	1670.81	2983.08	2575.36	1715.85	3629.53	2429.53	2648.98	1004.94	3195.92	4095.9	2611.62	2827.56	1306.94	2551.89	1434.51	2008.95	2914.3	2420.1	2286.05	2717.16	2474.9	2092.78	4823.32	2955.37	2308.37	2571.93	974.289	3531.77	2152.81
IsomiR 3	let-7i-5p-TGAGGTAGTAGTTTGTGCTGTTA	930.98	812.612	926.204	770.301	911.198	969.909	888.027	989.496	1575.57	738.727	1063.76	1479.48	809.197	967.739	1089.1	1011.45	1187.21	781.344	879.301	933.901	872.023	610.07	737.583	922.789	901.773	872.265	704.707	844.094	929.466	754.002	701.398	923.996	1224.82	940.691	1080.51	860.011	637.888	798.521	1082.68	602.915	572.007	813.847	886.713	1059.63	934.571	817.976
IsomiR 4	let-7i-5p-TGAGGTAGTAGTTTGTGCTGTTT	568.623	334.494	304.645	265.002	320.571	493.646	464.719	419.132	1756.54	212.707	543.441	1224.06	307.924	631.134	952.967	687.931	1067.56	510.016	425.117	664.781	808.031	247.117	359.538	430.303	712.437	471.881	208.434	326.849	537.837	241.281	233.799	584.354	647.491	383.244	564.478	559.446	475.349	278.971	479.119	213.761	210.74	404.457	417.823	808.056	378.029	301.123
IsomiR 5	let-7i-5p-TGAGGTAGTAGTTTGTGCT	183.966	266.461	247.397	507.546	223.428	149.484	94.3241	60.4932	70.869	284.568	104.063	219.639	202.896	144.927	198.019	199.091	176.379	191.766	305.212	185.354	155.099	223.95	282.872	194.01	105.591	259.773	310.997	222.13	274.14	140.747	194.004	71.7257	173.567	190.597	221.158	199.645	291.343	250.818	219.856	361.749	301.057	226.891	324.973	80.0055	374.528	229.213
IsomiR 6	let-7i-5p-TGAGGTAGTAGTTTGTGCTGTA	136.581	141.735	134.944	94.3226	169.028	152.961	144.937	159.875	122.755	143.721	138.751	134.498	133.673	88.8263	113.448	95.9904	82.5165	81.6025	143.522	106.935	81.3454	90.0947	140.114	119.391	54.6162	85.7966	132.339	95.1986	120.1	120.64	124.361	120.246	124.328	159.856	153.757	120.665	125.738	92.1371	153.484	71.2535	100.352	157.837	97.492	103.118	63.0048	157.303
IsomiR 7	let-7i-5p-AGAGGTAGTAGTTTGTGCTGTT	89.1957	73.702	44.9812	40.424	58.2856	45.1929	112.729	95.0608	121.49	43.1163	72.2661	203.598	97.8675	123.889	123.762	79.992	138.215	95.883	59.9524	53.4676	131.237	46.3344	42.2986	87.0556	205.114	100.096	56.2442	95.1986	140.986	85.4536	114.412	88.6024	119.404	75.8291	103.207	144.798	107.337	104.934	138.965	98.6587	80.2817	108.513	97.492	147.566	147.011	89.8875
IsomiR 8	let-7i-5p-TGAGGTAGTAGTTTGTGCTGTTG	55.7473	52.9143	81.784	60.636	56.3427	86.9094	36.8094	64.8142	84.7897	86.2327	89.61	62.9303	88.3194	60.7759	47.4421	51.5504	69.1076	40.8013	79.9365	62.3789	54.2303	61.7792	55.517	57.208	44.9066	73.8804	76.0951	60.2925	44.3846	40.2134	24.8723	40.082	40.6221	40.9887	71.6129	50.4598	55.2019	79.3403	43.5563	93.1777	70.2465	59.1889	55.7097	52.4481	63.0048	58.4269
IsomiR 9	let-7i-5p-GGAGGTAGTAGTTTGTGCTGTT	61.3221	39.6857	47.0258	20.212	27.1999	62.5748	64.4164	30.2466	78.4621	43.1163	98.2819	108.586	45.3532	56.1008	78.3826	56.8832	99.0198	81.6025	47.2352	55.2499	81.3454	43.7603	37.0113	64.6699	101.95	50.048	43.0103	63.4657	39.1629	55.2935	19.8978	56.9587	83.7061	63.5325	58.9753	81.1745	61.3354	43.5092	78.8161	43.8483	40.1409	54.2565	55.7097	70.2271	49.0037	58.4269
IsomiR 10	let-7i-5p-TGAGGTAGTAGTTTGTGCTGCT	27.8737	28.3469	22.4906	26.9493	21.3714	24.3346	18.4047	21.6047	68.338	20.121	69.3755	71.5678	14.3221	58.4383	57.7556	44.44	68.0761	59.1618	16.3506	21.3871	40.1304	25.7413	10.5747	42.2841	87.3858	52.4312	43.0103	41.2527	23.4977	40.2134	14.9234	42.1916	50.4698	32.791	63.1879	54.8476	67.469	28.153	53.9268	43.8483	15.0528	69.0537	41.7823	56.8928	70.0053	35.955
IsomiR 11	let-7i-5p-TGAGGTAGTAGTTTGTGCCGTT	52.96	34.0163	28.6244	17.9662	31.0856	17.3819	46.0117	17.2838	50.6207	17.2465	34.6877	82.6732	19.0961	28.0504	43.3167	46.2176	68.0761	53.0416	38.1515	24.9516	60.7379	25.7413	18.5057	49.746	81.3174	45.2815	19.8509	31.7329	41.7738	35.1868	24.8723	54.8491	49.2389	30.7415	33.7002	59.2354	58.2686	40.9498	45.6304	43.8483	25.088	34.5268	23.2124	51.5591	31.5024	40.4494
IsomiR 12	let-7i-5p-TGAGGTAGTAGCTTGTGCTGTT	25.0863	43.4653	18.4014	15.7204	19.4285	31.2874	59.8153	25.9257	55.6828	17.2465	37.5784	62.9303	28.6441	53.7633	45.3794	24.8864	68.0761	53.0416	27.2511	42.7741	50.9765	38.612	18.5057	27.3603	80.1037	42.8983	16.5424	25.3863	26.1086	65.3468	39.7956	46.4108	40.6221	32.791	52.6566	85.5623	39.868	48.6279	33.1857	10.9621	15.0528	19.7296	41.7823	53.337	45.5035	31.4606
IsomiR 13	let-7i-5p-TGAGGTAGTAGTTTGCGCTGTT	27.8737	34.0163	22.4906	13.4747	9.71426	24.3346	52.9135	17.2838	45.5587	5.74884	37.5784	59.2285	26.2571	32.7255	33.0032	30.2192	58.793	34.6811	27.2511	26.7338	66.161	28.3155	10.5747	37.3095	82.5311	45.2815	33.0848	50.7726	44.3846	25.1334	34.8212	31.6437	45.5459	36.8898	37.9127	50.4598	42.9348	40.9498	53.9268	54.8104	40.1409	24.662	32.4973	50.6702	66.505	31.4606
IsomiR 14	let-7i-5p-TGGGGTAGTAGTTTGTGCTGTT	8.3621	22.6775	36.8028	11.2289	23.3142	20.8583	43.7112	25.9257	58.2138	8.62327	11.5626	67.866	21.4831	49.0882	39.1913	31.9968	61.8874	48.9615	39.9682	26.7338	59.6533	25.7413	23.793	52.2333	80.1037	23.8324	29.7763	28.5596	36.552	40.2134	29.8467	23.2054	44.315	26.6427	37.9127	54.8476	49.0683	30.7124	33.1857	43.8483	20.0704	24.662	55.7097	48.0033	49.0037	40.4494
IsomiR 15	let-7i-5p-TGAGGTGGTAGTTTGTGCTGTT	25.0863	18.8979	28.6244	13.4747	25.2571	6.95276	43.7112	25.9257	54.4173	20.121	26.0158	59.2285	26.2571	25.7129	45.3794	35.552	47.447	28.5609	29.0678	24.9516	67.2456	25.7413	34.3676	37.3095	55.8298	47.6648	39.7018	41.2527	46.9955	20.1067	34.8212	52.7395	36.9291	47.137	42.1252	61.4293	36.8012	20.4749	51.8527	43.8483	30.1057	9.86481	37.1398	48.8923	21.0016	22.4719
IsomiR 16	let-7i-5p-TGAGGTAGTAGTCTGTGCTGTT	33.4484	35.9061	16.3568	13.4747	23.3142	20.8583	46.0117	4.32094	44.2931	17.2465	20.2345	67.866	28.6441	25.7129	39.1913	37.3296	71.1705	59.1618	27.2511	26.7338	34.7074	41.1861	21.1493	22.3857	71.6078	42.8983	16.5424	41.2527	15.6652	45.2401	49.7445	27.4245	40.6221	26.6427	48.444	35.1025	27.6009	46.0685	43.5563	43.8483	20.0704	44.3916	41.7823	34.6691	24.5019	13.4831
IsomiR 17	let-7i-5p-TGAGGTAGCAGTTTGTGCTGTT	25.0863	17.0082	12.2676	13.4747	21.3714	34.7638	25.3065	12.9628	43.0276	28.7442	31.7971	57.9946	26.2571	25.7129	26.8151	30.2192	43.3212	42.8413	27.2511	23.1693	29.2844	10.2965	29.0803	17.4111	74.0352	28.5989	29.7763	25.3863	23.4977	25.1334	19.8978	23.2054	38.1601	24.5932	27.3814	32.9086	39.868	43.5092	29.0375	43.8483	15.0528	29.5944	23.2124	45.3365	35.0027	49.4381
IsomiR 18	let-7i-5p-CGAGGTAGTAGTTTGTGCTGTT	11.1495	24.5673	10.223	17.9662	15.5428	31.2874	32.2082	25.9257	39.2311	17.2465	20.2345	49.3571	16.7091	21.0378	49.5048	19.5536	44.3526	40.8013	19.9841	19.6048	43.3842	18.0189	29.0803	29.8476	61.8983	38.1318	9.92545	25.3863	33.9412	25.1334	14.9234	52.7395	35.6982	24.5932	27.3814	39.4903	49.0683	38.3905	37.334	10.9621	5.01761	24.662	37.1398	44.4475	52.504	31.4606
IsomiR 19	let-7i-5p-TGAGGTAGTAGTTCGTGCTGTT	19.5116	15.1184	12.2676	8.98311	23.3142	24.3346	29.9076	8.64189	41.7621	40.2419	14.4532	70.3339	16.7091	25.7129	41.254	33.7744	54.6672	36.7211	23.6176	19.6048	36.8766	15.4448	7.931	17.4111	53.4025	16.6827	19.8509	28.5596	28.7195	10.0534	49.7445	29.5341	40.6221	16.3955	33.7002	32.9086	33.7345	35.8311	26.9634	27.4052	20.0704	14.7972	32.4973	43.5586	42.0032	40.4494
IsomiR 20	let-7i-5p-TGAGGCAGTAGTTTGTGCTGTT	25.0863	11.3388	12.2676	13.4747	9.71426	34.7638	25.3065	21.6047	45.5587	14.3721	34.6877	51.825	23.8701	25.7129	28.8778	26.664	49.5099	30.6009	25.4343	16.0403	53.1457	18.0189	5.28733	32.3349	60.6846	35.7486	9.92545	25.3863	18.276	30.1601	9.94891	31.6437	30.7743	22.5438	27.3814	43.8781	36.8012	25.5936	33.1857	10.9621	40.1409	9.86481	37.1398	50.6702	35.0027	26.9662
IsomiR 21	let-7i-5p-AGAGGTAGTAGTTTGTGCTGT	22.2989	24.5673	34.7582	56.1444	15.5428	20.8583	23.0059	21.6047	10.1241	37.3675	14.4532	27.1464	28.6441	39.7381	18.5643	14.2208	16.5033	14.2804	10.9004	23.1693	13.0153	25.7413	10.5747	19.8984	35.1971	33.3653	79.4036	31.7329	36.552	5.02668	19.8978	23.2054	24.6194	36.8898	42.1252	26.3269	27.6009	25.5936	45.6304	43.8483	25.088	14.7972	23.2124	12.4453	31.5024	17.9775
IsomiR 22	let-7i-5p-TGAGGTAGTGGTTTGTGCTGTT	25.0863	17.0082	14.3122	24.7035	15.5428	17.3819	25.3065	8.64189	41.7621	17.2465	28.9064	45.6553	7.16103	23.3753	24.7524	31.9968	51.5728	44.8814	18.1674	24.9516	29.2844	10.2965	18.5057	34.8222	55.8298	23.8324	6.61696	25.3863	10.4434	35.1868	14.9234	27.4245	27.0814	26.6427	31.5939	57.0415	27.6009	15.3562	39.4081	5.48104	10.0352	24.662	18.5699	44.4475	28.0021	13.4831
IsomiR 23	let-7i-5p-TGAGGTAGTAGTTTGTG	25.0863	32.1265	28.6244	24.7035	17.4857	34.7638	18.4047	43.2094	10.1241	43.1163	14.4532	27.1464	16.7091	7.0126	37.1286	26.664	18.5662	24.4808	41.785	30.2983	24.9459	56.6309	34.3676	24.873	7.28215	28.5989	26.4679	25.3863	18.276	10.0534	14.9234	12.6575	28.3123	30.7415	21.0626	19.7451	27.6009	25.5936	14.5188	49.3294	30.1057	9.86481	18.5699	9.77845	28.0021	8.98875
IsomiR 24	let-7i-5p-TCAGGTAGTAGTTTGTGCTGTT	44.5979	13.2286	16.3568	17.9662	7.77141	13.9055	32.2082	4.32094	25.3104	14.3721	31.7971	39.4857	4.77402	16.3627	14.4389	21.3312	36.101	32.641	30.8846	10.6935	34.7074	18.0189	10.5747	14.9238	44.9066	28.5989	3.30848	22.213	28.7195	15.08	44.7701	18.9862	33.2362	22.5438	12.6376	24.133	27.6009	33.2717	18.667	21.9242	15.0528	34.5268	37.1398	36.447	28.0021	13.4831
IsomiR 25	let-7i-5p-TGAGGTAGTAGTTTGTGCTGA	30.661	30.2367	22.4906	20.212	38.857	27.811	32.2082	25.9257	24.0448	28.7442	5.78129	19.7428	26.2571	25.7129	26.8151	14.2208	14.4404	22.4407	29.0678	30.2983	11.9307	15.4448	26.4367	9.94921	13.3506	21.4491	26.4679	22.213	13.0543	40.2134	9.94891	10.5479	24.6194	40.9887	31.5939	15.3573	39.868	25.5936	16.5929	5.48104	30.1057	24.662	9.28495	18.668	21.0016	22.4719
IsomiR 26	let-7i-5p-TGAGGTAGTAGTTTGTGCTGTC	11.1495	17.0082	16.3568	0	7.77141	24.3346	29.9076	17.2838	26.5759	8.62327	11.5626	33.3161	9.54804	30.3879	35.0659	24.8864	34.0381	28.5609	14.5339	23.1693	30.369	5.14827	13.2183	22.3857	42.4792	26.2156	13.2339	15.8664	28.7195	40.2134	24.8723	16.8766	29.5433	20.4943	18.9564	37.2964	21.4674	12.7968	35.2599	10.9621	15.0528	34.5268	13.9274	31.1133	14.0011	17.9775
IsomiR 27	let-7i-5p-AGAGGTAGTAGTTTGTGCTG	5.57473	20.7877	18.4014	33.6867	13.6	31.2874	11.5029	0	3.79655	31.6186	5.78129	14.8071	9.54804	28.0504	8.2508	8.888	10.3146	10.2003	12.7172	17.8225	8.67685	28.3155	5.28733	7.46191	9.70954	23.8324	29.7763	22.213	20.8869	10.0534	24.8723	10.5479	9.84777	16.3955	29.4877	21.9391	18.4006	23.0343	8.29644	60.2915	25.088	24.662	18.5699	6.22265	56.0043	13.4831
IsomiR 28	let-7i-5p-TAAGGTAGTAGTTTGTGCTGTT	16.7242	9.44897	2.0446	8.98311	9.71426	6.95276	16.1041	8.64189	21.5138	11.4977	20.2345	23.4446	19.0961	18.7003	12.3762	10.6656	23.7235	24.4808	18.1674	16.0403	28.1998	5.14827	10.5747	9.94921	23.0602	19.0659	19.8509	28.5596	23.4977	15.08	4.97445	18.9862	22.1575	10.2472	23.1689	19.7451	24.5342	23.0343	18.667	5.48104	20.0704	14.7972	55.7097	22.2238	17.5013	22.4719
IsomiR 29	let-7i-5p-TGAGGTAGAAGTTTGTGCTGTT	13.9368	5.66938	18.4014	2.24578	11.6571	10.4291	25.3065	8.64189	25.3104	2.87442	23.1252	32.0821	16.7091	16.3627	24.7524	14.2208	27.8493	22.4407	12.7172	16.0403	30.369	15.4448	7.931	19.8984	42.4792	11.9162	9.92545	12.6931	7.83258	10.0534	9.94891	21.0958	23.3885	16.3955	16.8501	32.9086	12.2671	15.3562	24.8893	16.4431	15.0528	14.7972	37.1398	17.779	10.5008	8.98875
IsomiR 30	let-7i-5p-TGAGGAAGTAGTTTGTGCTGTT	11.1495	13.2286	8.1784	6.73733	9.71426	10.4291	4.60117	21.6047	21.5138	8.62327	14.4532	30.8482	11.9351	9.35013	24.7524	24.8864	27.8493	26.5208	5.45022	7.12902	24.9459	10.2965	15.862	19.8984	24.2738	16.6827	6.61696	28.5596	13.0543	10.0534	14.9234	16.8766	20.9265	8.19774	23.1689	26.3269	12.2671	28.153	20.7411	10.9621	10.0352	14.7972	18.5699	23.1127	24.5019	35.955
IsomiR 31	let-7i-5p-TGAGGTAGTAGTTTGTGTTG	11.1495	35.9061	22.4906	26.9493	15.5428	10.4291	11.5029	21.6047	6.32759	22.9954	2.89064	8.6375	16.7091	21.0378	16.5016	8.888	10.3146	10.2003	23.6176	5.34676	4.33842	12.8707	7.931	19.8984	3.64108	2.38324	26.4679	12.6931	13.0543	15.08	29.8467	16.8766	13.5407	18.4449	18.9564	8.77562	21.4674	15.3562	14.5188	27.4052	15.0528	9.86481	23.2124	7.1116	28.0021	8.98875
IsomiR 32	let-7i-5p-TGAGGTAGTAGTTTGAGCTGTT	16.7242	9.44897	10.223	11.2289	3.8857	10.4291	9.20235	0	31.638	14.3721	5.78129	24.6786	11.9351	30.3879	14.4389	12.4432	24.755	20.4006	14.5339	7.12902	21.6921	0	13.2183	24.873	25.4875	14.2994	6.61696	28.5596	5.22172	5.02668	4.97445	10.5479	17.2336	8.19774	27.3814	26.3269	24.5342	17.9155	22.8152	5.48104	10.0352	9.86481	18.5699	24.8906	24.5019	8.98875
IsomiR 33	let-7i-5p-TGAGGTAGTAGTTTGTGCTGAT	13.9368	11.3388	0	6.73733	13.6	3.47638	16.1041	8.64189	13.9207	2.87442	14.4532	40.7196	11.9351	21.0378	18.5643	8.888	21.6606	12.2404	19.9841	8.91127	15.1845	15.4448	10.5747	22.3857	26.7012	7.14971	0	19.0397	10.4434	5.02668	24.8723	21.0958	19.6955	16.3955	8.42505	13.1634	21.4674	5.11873	20.7411	16.4431	10.0352	24.662	27.8549	19.5569	7.00053	13.4831
IsomiR 34	let-7i-5p-GGAGGTAGTAGTTTGTGCTGT	8.3621	17.0082	49.0704	15.7204	9.71426	0	4.60117	8.64189	1.26552	14.3721	8.67193	9.87142	9.54804	18.7003	2.0627	19.5536	14.4404	12.2404	7.26695	12.4758	8.67685	38.612	10.5747	17.4111	7.28215	14.2994	29.7763	38.0794	13.0543	0	4.97445	10.5479	12.3097	24.5932	16.8501	19.7451	18.4006	28.153	26.9634	16.4431	0	9.86481	13.9274	12.4453	14.0011	8.98875
IsomiR 35	let-7i-5p-TGAGGTAGTAGTTTGTGATGTT	13.9368	9.44897	4.0892	2.24578	5.82856	0	23.0059	17.2838	21.5138	14.3721	23.1252	24.6786	9.54804	9.35013	12.3762	19.5536	19.5977	14.2804	5.45022	10.6935	22.7767	5.14827	5.28733	17.4111	25.4875	9.53295	9.92545	12.6931	13.0543	10.0534	14.9234	10.5479	13.5407	22.5438	16.8501	28.5208	6.13354	17.9155	22.8152	0	25.088	14.7972	4.64248	30.2243	21.0016	8.98875
IsomiR 36	let-7i-5p-TGAGGTAGTAGTTTATGCTGTT	11.1495	13.2286	6.1338	6.73733	7.77141	6.95276	11.5029	21.6047	26.5759	5.74884	8.67193	40.7196	16.7091	18.7003	20.627	14.2208	27.8493	20.4006	14.5339	14.258	19.5229	5.14827	7.931	24.873	21.8465	14.2994	6.61696	9.51986	7.83258	5.02668	14.9234	12.6575	14.7717	8.19774	10.5313	19.7451	21.4674	10.2375	18.667	0	5.01761	14.7972	18.5699	22.2238	3.50027	17.9775
Canonical	miR-1-TGGAATGTAAAGAAGTATGTAT	27.8737	85.0408	14.3122	20.212	50.5142	52.1457	262.267	82.0979	122.755	20.121	106.954	391.155	42.9662	165.965	261.963	209.757	178.442	61.2019	109.004	114.064	129.068	23.1672	37.0113	171.624	50.9751	159.677	23.1594	41.2527	83.5475	15.08	24.8723	149.78	20.9265	45.0876	31.5939	19.7451	61.3354	53.7466	10.3705	21.9242	5.01761	39.4592	55.7097	213.348	115.509	49.4381
isomiR 1	miR-1-TGGAATGTAAAGAAGTATGG	36.2358	68.0326	44.9812	53.8986	46.6285	86.9094	75.9194	172.838	34.169	77.6094	124.298	37.0178	52.5142	46.7507	10.3135	39.1072	24.755	63.242	121.721	48.1209	30.369	84.9464	105.747	62.1826	27.9149	52.4312	79.4036	69.8123	62.6607	60.3202	54.719	48.5204	33.2362	34.8404	48.444	61.4293	61.3354	69.1028	49.7786	71.2535	90.317	78.9185	83.5646	19.5569	56.0043	125.842
Canonical	miR-100-5p-AACCCGTAGATCCGAACTTGTG	50.1726	62.3632	26.5798	35.9324	102.971	66.0512	71.3182	172.838	54.4173	63.2373	887.428	40.7196	50.1272	23.3753	35.0659	79.992	22.692	57.1218	59.9524	74.8547	61.8225	216.227	50.2296	54.7206	19.4191	40.515	36.3933	38.0794	36.552	75.4002	14.9234	50.6299	56.6247	36.8898	61.0816	13.1634	88.9364	28.153	33.1857	27.4052	65.2289	69.0537	18.5699	15.1122	108.508	67.4156
isomiR 1	miR-100-5p-AACCCGTAGATCCGAACTTGT	22.2989	20.7877	8.1784	24.7035	34.9713	34.7638	29.9076	47.5304	21.5138	28.7442	43.3597	22.2107	23.8701	14.0252	30.9405	40.8848	13.4089	12.2404	21.8009	24.9516	20.6075	66.9275	34.3676	19.8984	4.85477	35.7486	19.8509	19.0397	23.4977	25.1334	19.8978	14.7671	28.3123	6.1483	33.7002	10.9695	27.6009	12.7968	12.4447	10.9621	40.1409	24.662	9.28495	8.8895	35.0027	44.9437
isomiR 1	miR-101-3p-TACAGTACTGTGATAACTGAAG	1279.4	1511.84	1885.12	2809.47	2902.62	2770.67	867.321	1551.22	1170.6	2089.71	1115.79	829.2	1673.29	1227.2	985.97	2097.57	832.385	860.907	1126.38	2183.26	777.662	1783.87	1567.69	1081.98	913.91	1472.84	1998.32	1529.52	1263.66	995.283	1696.29	1141.28	1688.89	3291.39	1468.06	1441.4	2085.4	1727.57	2721.23	2017.02	1635.74	1262.7	1132.76	881.838	1708.13	1775.28
isomiR 2	miR-101-3p-GTACAGTACTGTGATAACTGA	406.955	498.906	531.596	902.802	623.656	670.941	276.07	427.773	432.807	428.289	277.502	282.57	322.247	381.018	268.151	446.178	338.318	297.849	296.128	513.289	266.813	347.508	380.688	333.298	304.637	409.917	377.167	244.343	428.181	306.627	378.058	307.999	307.743	532.853	311.727	274.238	343.478	396.701	474.971	482.332	436.532	286.08	283.191	248.906	378.029	332.584
isomiR 3	miR-101-3p-GTACAGTACTGTGATAACTG	284.311	311.816	359.85	774.793	534.284	444.976	218.556	328.392	244.245	454.159	222.58	191.259	389.083	198.69	212.458	325.301	200.103	228.487	263.427	365.362	158.352	437.603	330.458	231.319	213.61	336.036	403.635	285.596	245.421	196.041	323.339	227.835	194.493	524.655	282.239	245.717	410.947	401.82	425.192	454.926	336.18	177.567	194.984	187.568	444.534	359.55
Canonical	miR-101-3p-TACAGTACTGTGATAACTGAA	236.926	308.037	331.225	377.29	456.57	382.402	200.151	306.787	248.042	229.954	216.798	134.498	291.215	245.441	171.204	314.635	164.002	155.045	212.558	258.427	158.352	257.413	264.367	201.471	149.284	190.659	251.445	269.729	185.371	191.014	303.442	156.109	203.11	418.085	240.114	190.87	190.14	220.105	311.116	268.571	165.581	133.175	176.414	150.233	210.016	215.73
isomiR 4	miR-101-3p-TACAGTACTGTGATAACTGA	228.564	281.579	343.493	442.418	392.456	441.5	144.937	280.861	151.862	281.693	187.892	127.095	195.735	172.977	132.013	312.858	134.089	159.125	163.506	260.209	143.168	265.136	274.941	218.883	122.583	183.509	271.296	120.585	169.706	180.96	233.799	111.808	162.488	338.157	235.901	133.828	184.006	214.987	261.338	246.647	160.563	177.567	162.487	122.675	150.511	139.326
isomiR 5	miR-101-3p-TACAGTACTGTGATAACTGAAGT	231.351	194.649	218.772	330.129	355.542	288.539	161.041	276.54	245.511	224.205	144.532	117.223	212.444	168.302	169.141	266.64	155.75	132.604	161.69	261.991	135.576	169.893	200.919	154.213	172.344	190.659	191.892	266.556	201.036	221.174	169.131	221.506	226.499	372.997	191.67	186.482	211.607	209.868	336.006	191.836	170.599	152.905	181.057	190.235	238.018	224.719
isomiR 6	miR-101-3p-GTACAGTACTGTGATAACTGAA	228.564	181.42	177.88	145.975	264.228	243.346	156.44	203.084	273.352	149.47	176.329	166.58	186.187	222.066	156.765	239.976	183.599	122.404	112.638	204.959	162.691	146.726	198.275	139.289	139.575	176.36	95.946	120.585	180.149	155.827	159.183	118.137	173.567	237.734	128.482	151.379	177.873	87.0184	176.299	137.026	115.405	133.175	120.704	132.454	122.509	94.3819
isomiR 7	miR-101-3p-TACAGTACTGTGATAACTGAAT	139.368	141.735	194.237	208.857	240.914	309.398	119.631	216.047	121.49	215.582	124.298	62.9303	105.028	107.527	105.198	159.984	78.3907	99.9631	105.371	215.653	70.4994	133.855	187.7	121.878	82.5311	102.479	172.041	126.931	88.7693	185.987	144.259	82.2736	103.402	170.103	149.545	72.3989	82.8028	99.8152	165.929	93.1777	125.44	123.31	125.347	67.5602	94.5072	76.4044
isomiR 8	miR-101-3p-GTACAGTACTGTGATAACT	108.707	185.2	149.256	350.341	184.571	163.39	71.3182	155.554	67.0725	149.47	78.0474	88.8428	116.964	79.4761	88.6961	111.989	85.6109	95.883	128.988	149.709	67.2456	167.319	174.482	129.34	74.0352	128.695	135.648	101.545	104.434	85.4536	169.131	65.397	88.6299	211.092	94.7818	72.3989	141.071	189.393	128.595	137.026	205.722	118.378	106.777	69.3381	161.012	121.348
isomiR 9	miR-101-3p-TACAGTACTGTGATAACTGAAGA	133.794	141.735	151.3	179.662	130.171	177.295	124.232	69.1351	87.3208	83.3583	121.407	66.6321	90.7064	88.8263	80.4453	120.877	93.8625	63.242	92.6537	99.8062	67.2456	115.836	113.678	114.416	55.8298	102.479	92.6375	139.625	75.715	70.3735	89.5402	101.26	81.2441	145.51	101.101	65.8172	76.6693	74.2215	91.2608	120.583	75.2641	98.6481	106.777	57.7818	119.009	103.371
isomiR 10	miR-101-3p-TACAGTACTGTGATAACTG	52.96	62.3632	85.8732	148.221	161.257	86.9094	29.9076	82.0979	44.2931	106.354	31.7971	14.8071	93.0934	30.3879	45.3794	87.1024	22.692	22.4407	70.8528	67.7257	31.4536	120.984	74.0226	29.8476	47.334	61.9642	76.0951	50.7726	60.0498	65.3468	49.7445	35.8629	88.6299	159.856	52.6566	32.9086	144.138	110.053	122.372	82.2156	65.2289	59.1889	60.3522	45.3365	80.5061	58.4269
isomiR 11	miR-101-3p-TACAGTACTGTGATAACTGAAA	50.1726	88.8204	69.5164	94.3226	104.914	114.72	59.8153	99.3817	41.7621	68.9861	34.6877	33.3161	78.7714	30.3879	37.1286	67.5488	30.9437	26.5208	43.6017	57.0321	32.5382	97.8171	87.241	42.2841	31.556	47.6648	86.0205	41.2527	31.3303	65.3468	94.5146	31.6437	39.3911	94.274	75.8254	30.7147	33.7345	30.7124	80.8903	65.7725	70.2465	34.5268	41.7823	30.2243	56.0043	44.9437
isomiR 12	miR-101-3p-GTACAGTACTGTGATAACTGAAA	55.7473	37.7959	36.8028	47.1613	50.5142	79.9567	36.8094	43.2094	69.6035	31.6186	49.141	34.55	35.8052	35.063	35.0659	33.7744	45.3841	24.4808	41.785	40.9918	46.6381	12.8707	39.655	47.2587	41.2655	33.3653	29.7763	38.0794	39.1629	15.08	49.7445	29.5341	27.0814	51.2359	37.9127	30.7147	24.5342	30.7124	37.334	16.4431	55.1937	49.3241	41.7823	30.2243	17.5013	62.9212
isomiR 13	miR-101-3p-TACAGTACTGTGATAACT	22.2989	43.4653	36.8028	53.8986	31.0856	31.2874	23.0059	34.5676	15.1862	40.2419	37.5784	14.8071	19.0961	16.3627	24.7524	35.552	20.6291	6.12019	23.6176	44.5564	18.4383	43.7603	18.5057	17.4111	14.5643	16.6827	29.7763	47.5993	20.8869	25.1334	14.9234	21.0958	24.6194	47.137	27.3814	26.3269	36.8012	46.0685	31.1116	27.4052	25.088	39.4592	32.4973	14.2232	38.5029	17.9775
isomiR 14	miR-101-3p-TACAGTACTGTGATAACTGAC	13.9368	24.5673	24.5352	38.1782	38.857	34.7638	11.5029	38.8885	16.4517	34.4931	5.78129	7.40357	33.4182	4.67507	10.3135	26.664	5.15728	4.08013	27.2511	24.9516	6.50764	38.612	31.724	14.9238	9.70954	26.2156	33.0848	15.8664	18.276	25.1334	34.8212	8.43832	23.3885	32.791	27.3814	4.38781	39.868	15.3562	26.9634	21.9242	30.1057	34.5268	23.2124	16.0011	17.5013	13.4831
isomiR 15	miR-101-3p-TACAGTACTGTGATAACTGAT	19.5116	11.3388	20.446	15.7204	40.7999	34.7638	4.60117	21.6047	6.32759	8.62327	2.89064	8.6375	21.4831	7.0126	6.1881	14.2208	8.25165	2.04006	3.63348	8.91127	3.25382	12.8707	10.5747	7.46191	4.85477	16.6827	13.2339	15.8664	15.6652	25.1334	29.8467	6.32874	9.84777	18.4449	12.6376	13.1634	15.3339	15.3562	16.5929	21.9242	10.0352	4.93241	9.28495	4.44475	14.0011	0
isomiR 16	miR-101-3p-AACAGTACTGTGATAACTGAAG	8.3621	17.0082	10.223	22.4578	23.3142	13.9055	13.8035	12.9628	3.79655	17.2465	5.78129	2.46786	7.16103	9.35013	10.3135	8.888	5.15728	10.2003	12.7172	12.4758	3.25382	12.8707	2.64367	12.4365	19.4191	9.53295	23.1594	19.0397	5.22172	15.08	9.94891	8.43832	4.92389	24.5932	12.6376	15.3573	12.2671	17.9155	24.8893	5.48104	20.0704	9.86481	13.9274	6.22265	14.0011	22.4719
Canonical	miR-103a-3p-AGCAGCATTGTACAGGGCTATGA	12428.9	6839.17	5082.88	3611.21	5612.9	5430.1	10152.5	7578.94	20620.4	4794.54	11212.8	18314	6225.33	12531.5	14197.6	10237.2	16877.7	10226.8	7355.97	11860.9	11373.2	4535.62	6321	8043.94	10653.8	9137.33	3430.9	5293.04	8715.05	4780.37	4845.12	9645	8712.82	6156.5	3749.15	8060.41	5483.39	4286.93	5882.17	3694.22	3587.59	5031.05	7010.14	10285.2	4858.37	5842.69
isomiR 1	miR-103a-3p-AGCAGCATTGTACAGGGCTATGT	2890.5	1846.33	1243.12	1098.18	1398.85	1456.6	2569.76	1749.98	4889.96	1195.76	2558.22	3429.09	1596.91	3115.93	3360.14	2517.08	3966.98	2582.72	1745.89	2176.13	2933.86	1292.21	1773.9	2255.98	2560.89	2061.5	1078.57	1500.96	2096.52	1643.72	1178.95	2514.62	2490.26	1647.75	939.393	2141.25	1429.12	1346.23	1379.28	1024.95	1088.82	1356.41	1569.16	2120.15	1137.59	1429.21
isomiR 2	miR-103a-3p-AGCAGCATTGTACAGGGCTATG	2266.13	1591.21	1598.88	1336.24	2156.57	1762.52	1693.23	1927.14	2917.02	1296.36	2214.23	2845.44	2160.25	2302.47	2689.76	2152.67	2502.31	1897.26	1905.76	2341.88	1988.08	1557.35	1858.5	1380.45	1910.35	2256.93	995.853	1573.95	1934.65	1261.7	1472.44	1841.66	2444.71	1780.96	1021.54	1766.09	1502.72	1121	1717.36	1194.87	1690.93	1164.05	2223.75	2185.04	1690.63	1973.03
isomiR 3	miR-103a-3p-AGCAGCATTGTACAGGGCTATGAT	986.728	483.787	310.779	247.035	425.485	424.118	793.703	449.378	1822.35	281.693	751.568	1214.19	427.275	939.688	1157.17	721.706	1303.76	840.506	465.085	784.192	976.145	280.581	404.481	629.287	782.832	633.941	201.817	317.329	689.267	351.868	253.697	704.6	627.795	438.579	202.201	583.579	368.012	317.361	354.673	219.242	280.986	335.404	482.817	683.603	283.522	422.471
isomiR 4	miR-103a-3p-AGCAGCATTGTACAGGGCT	278.737	357.171	592.934	1183.52	674.17	410.213	147.238	216.047	118.959	753.099	150.314	322.055	491.724	266.479	307.342	367.963	173.285	201.966	634.042	568.539	226.683	548.29	475.86	253.705	126.224	531.462	545.9	279.249	292.416	105.56	358.161	175.095	243.732	442.678	355.958	296.177	484.55	284.089	313.19	449.445	617.166	305.809	329.616	168.012	497.038	310.112
isomiR 5	miR-103a-3p-AGCAGCATTGTACAGGGCTA	153.305	164.412	233.084	446.91	353.599	198.154	75.9194	138.27	83.5242	382.298	83.8287	156.709	257.797	179.99	160.891	175.982	89.7367	91.8028	245.26	322.588	85.6839	252.265	229.999	136.802	88.5995	285.989	387.092	165.011	180.149	110.587	184.055	105.479	174.798	274.624	107.419	160.155	285.21	204.749	205.337	224.723	301.057	138.107	199.626	77.3387	329.025	265.168
isomiR 6	miR-103a-3p-AGCAGCATTGTACAGGGCTAT	83.621	117.167	149.256	211.103	159.314	125.15	57.5147	90.7398	93.6483	175.34	98.2819	91.3107	126.512	114.539	105.198	101.323	79.4221	61.2019	116.271	178.225	66.161	136.429	169.195	94.5175	55.8298	150.144	162.116	76.1589	117.489	80.4269	104.464	65.397	99.7087	116.818	46.3378	83.3684	70.5357	66.5435	87.1126	126.064	180.634	54.2565	111.419	63.1155	178.514	170.786
isomiR 7	miR-103a-3p-AGCAGCATTGTACAGGGCTATGAA	139.368	68.0326	106.319	40.424	73.8284	59.0984	112.729	112.345	197.421	100.605	95.3913	196.195	83.5454	137.914	165.016	127.987	205.26	97.923	158.056	163.967	120.391	64.3533	81.9536	77.1064	101.95	114.395	39.7018	88.852	93.991	60.3202	69.6424	82.2736	86.168	96.3234	31.5939	103.114	61.3354	48.6279	66.3715	65.7725	65.2289	83.8509	97.492	120.008	94.5072	62.9212
isomiR 8	miR-103a-3p-GGCAGCATTGTACAGGGCTATGA	52.96	58.5836	112.453	20.212	29.1428	34.7638	87.4223	12.9628	135.41	20.121	115.626	154.241	52.5142	91.1638	88.6961	104.878	146.467	120.364	58.1356	108.718	150.76	69.5016	50.2296	97.0048	95.8817	61.9642	46.3188	69.8123	73.1041	75.4002	64.6679	75.9449	84.937	106.571	35.8065	107.501	67.469	48.6279	62.2233	43.8483	35.1233	59.1889	41.7823	70.2271	45.5035	76.4044
isomiR 9	miR-103a-3p-AGCAGCATTGTACAGGG	72.4715	75.5918	81.784	148.221	64.1141	34.7638	39.11	30.2466	10.1241	68.9861	11.5626	66.6321	64.4493	35.063	51.5675	49.7728	39.1953	40.8013	127.172	49.9031	74.8378	115.836	52.8733	49.746	29.1286	88.1798	102.563	50.7726	39.1629	25.1334	84.5657	35.8629	30.7743	63.5325	65.2941	57.0415	70.5357	58.8654	66.3715	93.1777	155.546	29.5944	41.7823	21.3348	28.0021	26.9662
isomiR 10	miR-103a-3p-AGCAGCATTGTACAGGGCTATGAAT	58.5347	32.1265	42.9366	8.98311	13.6	13.9055	57.5147	34.5676	140.473	22.9954	26.0158	80.2053	38.1922	60.7759	78.3826	71.104	86.6423	61.2019	38.1515	73.0724	66.161	23.1672	42.2986	42.2841	88.5995	35.7486	3.30848	28.5596	67.8824	15.08	14.9234	46.4108	35.6982	49.1864	8.42505	43.8781	33.7345	7.67809	37.334	5.48104	5.01761	19.7296	23.2124	48.8923	38.5029	44.9437
isomiR 11	miR-103a-3p-AGCAGCATTGTACAGGGCTATGG	39.0231	24.5673	30.669	13.4747	17.4857	20.8583	41.4106	34.5676	65.8069	8.62327	46.2503	75.2696	35.8052	53.7633	43.3167	33.7744	56.7301	67.3221	47.2352	32.0806	56.3995	33.4637	31.724	32.3349	55.8298	61.9642	26.4679	41.2527	44.3846	35.1868	24.8723	54.8491	45.5459	47.137	27.3814	41.6842	55.2019	53.7466	45.6304	43.8483	40.1409	44.3916	51.0672	40.8917	42.0032	31.4606
isomiR 12	miR-103a-3p-AGCAGCATTGTACAGGGC	36.2358	43.4653	36.8028	89.8311	34.9713	38.2402	18.4047	21.6047	10.1241	43.1163	14.4532	25.9125	21.4831	18.7003	30.9405	14.2208	19.5977	22.4407	49.0519	42.7741	41.215	28.3155	39.655	22.3857	9.70954	42.8983	59.5527	38.0794	28.7195	10.0534	44.7701	25.315	25.8504	40.9887	27.3814	26.3269	27.6009	28.153	33.1857	65.7725	50.1761	54.2565	23.2124	8.00055	21.0016	49.4381
isomiR 13	miR-103a-3p-AGCAGCATTGTACAGGGCTATGTA	22.2989	17.0082	14.3122	15.7204	27.1999	41.7165	23.0059	43.2094	40.4966	25.8698	23.1252	40.7196	38.1922	37.4005	28.8778	35.552	34.0381	22.4407	29.0678	28.5161	20.6075	18.0189	26.4367	34.8222	25.4875	35.7486	26.4679	12.6931	13.0543	15.08	19.8978	42.1916	34.4672	20.4943	6.31879	30.7147	42.9348	38.3905	12.4447	10.9621	10.0352	29.5944	46.4248	30.2243	24.5019	44.9437
isomiR 14	miR-103a-3p-CAGCATTGTACAGGGCTATGA	41.8105	24.5673	28.6244	11.2289	11.6571	17.3819	18.4047	12.9628	75.9311	11.4977	43.3597	43.1875	26.2571	39.7381	55.6929	30.2192	45.3841	38.7612	23.6176	35.6451	37.9612	15.4448	26.4367	29.8476	43.6929	33.3653	3.30848	25.3863	26.1086	30.1601	24.8723	14.7671	19.6955	16.3955	16.8501	19.7451	15.3339	10.2375	6.22233	5.48104	5.01761	19.7296	23.2124	41.7807	14.0011	13.4831
isomiR 15	miR-103a-3p-AGCAGCATTGTACGGGGCTATGA	33.4484	15.1184	2.0446	17.9662	13.6	6.95276	43.7112	25.9257	51.8862	14.3721	34.6877	50.5911	7.16103	37.4005	22.6897	17.776	42.2897	34.6811	23.6176	23.1693	42.2996	12.8707	23.793	29.8476	55.8298	40.515	13.2339	19.0397	36.552	5.02668	29.8467	33.7533	28.3123	12.2966	14.7438	35.1025	15.3339	23.0343	10.3705	21.9242	5.01761	9.86481	32.4973	28.4464	24.5019	22.4719
isomiR 16	miR-103a-3p-AGCGGCATTGTACAGGGCTATGA	25.0863	24.5673	10.223	2.24578	9.71426	13.9055	18.4047	17.2838	44.2931	17.2465	23.1252	65.3982	11.9351	35.063	37.1286	30.2192	47.447	32.641	16.3506	32.0806	34.7074	5.14827	13.2183	19.8984	47.334	38.1318	39.7018	28.5596	26.1086	20.1067	24.8723	27.4245	25.8504	22.5438	12.6376	28.5208	9.20031	28.153	29.0375	10.9621	5.01761	0	18.5699	30.2243	3.50027	35.955
isomiR 17	miR-103a-3p-AGCAGCACTGTACAGGGCTATGA	27.8737	22.6775	8.1784	8.98311	7.77141	10.4291	41.4106	21.6047	35.4345	5.74884	40.469	45.6553	21.4831	49.0882	49.5048	17.776	41.2583	28.5609	10.9004	28.5161	39.0458	18.0189	13.2183	24.873	37.6245	19.0659	13.2339	19.0397	7.83258	10.0534	14.9234	33.7533	17.2336	10.2472	12.6376	30.7147	6.13354	7.67809	18.667	21.9242	10.0352	19.7296	9.28495	21.3348	35.0027	17.9775
isomiR 18	miR-103a-3p-AGCAGCATTGTACAGGGCTATT	16.7242	11.3388	18.4014	20.212	33.0285	34.7638	20.7053	30.2466	26.5759	20.121	17.3439	25.9125	14.3221	28.0504	20.627	21.3312	34.0381	16.3205	23.6176	28.5161	18.4383	12.8707	34.3676	17.4111	19.4191	38.1318	19.8509	22.213	23.4977	25.1334	29.8467	10.5479	30.7743	6.1483	18.9564	10.9695	12.2671	20.4749	18.667	16.4431	10.0352	29.5944	27.8549	24.0017	17.5013	26.9662
isomiR 19	miR-103a-3p-AGAAGCATTGTACAGGGCTATGA	27.8737	17.0082	4.0892	13.4747	11.6571	10.4291	16.1041	21.6047	48.0897	8.62327	31.7971	41.9536	19.0961	37.4005	41.254	10.6656	37.1324	30.6009	10.9004	30.2983	36.8766	10.2965	5.28733	14.9238	37.6245	14.2994	13.2339	19.0397	18.276	10.0534	9.94891	21.0958	22.1575	10.2472	18.9564	28.5208	24.5342	15.3562	18.667	16.4431	10.0352	29.5944	9.28495	16.0011	10.5008	8.98875
isomiR 20	miR-103a-3p-AGCAGCATTGTGCAGGGCTATGA	19.5116	24.5673	10.223	6.73733	15.5428	0	18.4047	12.9628	32.9035	11.4977	26.0158	45.6553	14.3221	35.063	37.1286	14.2208	31.9751	12.2404	10.9004	17.8225	28.1998	5.14827	13.2183	22.3857	43.6929	14.2994	19.8509	22.213	33.9412	35.1868	24.8723	27.4245	18.4646	12.2966	16.8501	17.5512	15.3339	12.7968	14.5188	0	15.0528	14.7972	27.8549	23.1127	10.5008	26.9662
isomiR 21	miR-103a-3p-AGCAGCAATGTACAGGGCTATGA	19.5116	15.1184	10.223	0	9.71426	10.4291	20.7053	17.2838	30.3724	8.62327	23.1252	30.8482	19.0961	21.0378	28.8778	19.5536	28.8808	22.4407	12.7172	35.6451	28.1998	25.7413	23.793	19.8984	29.1286	26.2156	9.92545	6.34657	20.8869	25.1334	19.8978	10.5479	19.6955	20.4943	16.8501	19.7451	9.20031	15.3562	20.7411	10.9621	10.0352	9.86481	18.5699	20.4459	3.50027	4.49437
isomiR 22	miR-103a-3p-AGCAGAATTGTACAGGGCTATGA	8.3621	15.1184	10.223	4.49155	7.77141	10.4291	25.3065	17.2838	24.0448	8.62327	11.5626	45.6553	21.4831	37.4005	33.0032	15.9984	35.0695	16.3205	14.5339	10.6935	23.8613	7.7224	13.2183	22.3857	25.4875	21.4491	9.92545	19.0397	20.8869	20.1067	14.9234	18.9862	17.2336	8.19774	21.0626	26.3269	18.4006	17.9155	14.5188	5.48104	10.0352	14.7972	4.64248	32.8912	17.5013	17.9775
isomiR 23	miR-103a-3p-GGCAGCATTGTACAGGGCTATG	16.7242	11.3388	30.669	4.49155	17.4857	0	16.1041	25.9257	18.9828	14.3721	20.2345	20.9768	7.16103	18.7003	22.6897	24.8864	24.755	16.3205	19.9841	24.9516	26.0305	15.4448	21.1493	22.3857	19.4191	14.2994	13.2339	19.0397	13.0543	10.0534	4.97445	6.32874	32.0053	38.9393	10.5313	15.3573	6.13354	15.3562	16.5929	10.9621	10.0352	0	13.9274	16.0011	21.0016	8.98875
isomiR 24	miR-103a-3p-AGCAGCATTGTACAGGGCTATGAG	13.9368	13.2286	26.5798	6.73733	17.4857	6.95276	18.4047	30.2466	17.7173	17.2465	8.67193	24.6786	23.8701	11.6877	16.5016	15.9984	17.5348	12.2404	16.3506	24.9516	8.67685	25.7413	29.0803	27.3603	9.70954	23.8324	13.2339	19.0397	20.8869	5.02668	9.94891	21.0958	14.7717	12.2966	6.31879	15.3573	15.3339	7.67809	10.3705	16.4431	15.0528	4.93241	18.5699	14.2232	14.0011	22.4719
isomiR 25	miR-103a-3p-AGCAGCATCGTACAGGGCTATGA	16.7242	24.5673	8.1784	4.49155	3.8857	10.4291	25.3065	8.64189	31.638	8.62327	20.2345	32.0821	9.54804	28.0504	28.8778	19.5536	38.1639	16.3205	10.9004	16.0403	23.8613	15.4448	18.5057	22.3857	27.9149	21.4491	0	25.3863	13.0543	5.02668	19.8978	18.9862	9.84777	8.19774	12.6376	10.9695	18.4006	7.67809	10.3705	5.48104	5.01761	9.86481	4.64248	16.0011	0	13.4831
isomiR 26	miR-103a-3p-AGCAGCGTTGTACAGGGCTATGA	13.9368	22.6775	4.0892	4.49155	11.6571	6.95276	11.5029	25.9257	18.9828	8.62327	11.5626	25.9125	7.16103	4.67507	10.3135	15.9984	29.9122	20.4006	16.3506	17.8225	19.5229	12.8707	13.2183	14.9238	23.0602	7.14971	3.30848	25.3863	18.276	5.02668	4.97445	18.9862	12.3097	18.4449	6.31879	19.7451	3.06677	10.2375	16.5929	0	5.01761	29.5944	4.64248	20.4459	10.5008	17.9775
isomiR 27	miR-103a-3p-AGCAGCATTGTACAGGGCCATGA	11.1495	20.7877	12.2676	4.49155	3.8857	0	29.9076	21.6047	26.5759	2.87442	28.9064	33.3161	4.77402	18.7003	16.5016	12.4432	22.692	24.4808	23.6176	17.8225	14.0999	2.57413	7.931	12.4365	33.9834	19.0659	9.92545	0	13.0543	10.0534	9.94891	21.0958	17.2336	2.04943	12.6376	13.1634	15.3339	10.2375	10.3705	0	5.01761	0	9.28495	13.3343	7.00053	17.9775
isomiR 1	miR-106b-3p-CCGCACTGTGGGTACTTGCT	222.989	213.547	316.913	323.392	324.456	330.256	149.538	272.219	163.252	281.693	202.345	169.048	319.86	203.365	202.144	197.314	148.53	126.484	254.343	249.516	142.083	244.543	245.861	243.756	105.591	321.737	330.848	231.65	190.593	150.8	228.825	187.753	248.656	256.179	242.22	210.615	147.205	197.071	248.893	279.533	561.972	162.769	236.766	84.4503	406.031	359.55
isomiR 2	miR-106b-3p-CCGCACTGTGGGTACTTGCTG	78.0463	54.804	61.338	53.8986	40.7999	100.815	59.8153	47.5304	64.5414	43.1163	60.7035	70.3339	38.1922	46.7507	72.1945	51.5504	60.8559	55.0817	50.8687	78.4192	47.7227	33.4637	58.1606	54.7206	63.112	52.4312	29.7763	66.639	31.3303	45.2401	64.6679	63.2874	51.7008	57.3842	50.5503	57.0415	39.868	35.8311	43.5563	60.2915	80.2817	29.5944	37.1398	54.226	42.0032	80.8987
isomiR 3	miR-106b-3p-TACCGCACTGTGGGTACTTGCT	75.2589	34.0163	42.9366	65.1275	50.5142	104.291	39.11	56.1723	32.9035	51.7396	63.5942	46.8893	69.2233	51.4257	55.6929	37.3296	37.1324	38.7612	65.4026	49.9031	31.4536	46.3344	37.0113	22.3857	23.0602	35.7486	43.0103	57.1192	57.4389	55.2935	44.7701	40.082	103.402	43.0381	56.8691	32.9086	55.2019	28.153	53.9268	5.48104	105.37	39.4592	69.6371	37.3359	38.5029	58.4269
isomiR 4	miR-106b-3p-CCGCACTGTGGGTACTTGCTGT	41.8105	45.3551	22.4906	11.2289	29.1428	48.6693	36.8094	47.5304	111.366	28.7442	69.3755	67.866	31.0311	53.7633	66.0064	42.6624	74.2649	57.1218	50.8687	44.5564	70.4994	25.7413	44.9423	79.5937	58.2572	38.1318	13.2339	25.3863	49.6063	10.0534	19.8978	42.1916	48.0079	40.9887	14.7438	50.4598	30.6677	20.4749	45.6304	16.4431	35.1233	54.2565	27.8549	53.337	42.0032	40.4494
Canonical	miR-106b-3p-CCGCACTGTGGGTACTTGCTGC	30.661	34.0163	18.4014	26.9493	13.6	34.7638	32.2082	43.2094	108.835	14.3721	60.7035	86.375	23.8701	49.0882	49.5048	42.6624	83.548	63.242	32.7013	37.4273	50.9765	23.1672	42.2986	64.6699	71.6078	40.515	13.2339	34.9062	39.1629	15.08	4.97445	59.0683	43.084	34.8404	33.7002	50.4598	24.5342	23.0343	33.1857	16.4431	15.0528	24.662	23.2124	53.337	28.0021	0
isomiR 5	miR-106b-3p-TACCGCACTGTGGGTACTTG	44.5979	15.1184	24.5352	67.3733	33.0285	27.811	18.4047	17.2838	7.59311	60.3629	8.67193	12.3393	40.5792	14.0252	12.3762	19.5536	8.25165	24.4808	70.8528	19.6048	5.42303	12.8707	42.2986	24.873	8.49585	9.53295	26.4679	31.7329	18.276	15.08	0	10.5479	23.3885	28.6921	35.8065	19.7451	18.4006	7.67809	39.4081	27.4052	120.423	34.5268	23.2124	8.00055	49.0037	0
isomiR 1	miR-106b-5p-TAAAGTGCTGACAGTGCAGA	13.9368	9.44897	36.8028	78.6022	44.6856	38.2402	18.4047	8.64189	16.4517	37.3675	8.67193	9.87142	28.6441	11.6877	12.3762	23.1088	10.3146	16.3205	18.1674	30.2983	16.2691	20.5931	23.793	17.4111	15.778	19.0659	29.7763	15.8664	20.8869	15.08	19.8978	4.21916	18.4646	53.2853	16.8501	17.5512	24.5342	48.6279	29.0375	27.4052	30.1057	4.93241	46.4248	15.1122	38.5029	26.9662
isomiR 1	miR-107-AGCAGCATTGTACAGGGCT	178.391	313.706	460.035	990.388	520.684	264.205	94.3241	164.196	98.7104	523.145	118.516	230.745	379.535	238.428	243.398	277.306	153.687	122.404	497.786	374.273	171.368	445.325	314.596	179.086	103.164	467.115	519.432	212.61	292.416	160.854	333.288	135.013	214.189	375.047	288.558	267.656	337.345	263.614	255.115	383.673	451.585	281.147	232.124	117.341	392.03	319.101
isomiR 2	miR-107-AGCAGCATTGTACAGGGCTA	69.6842	109.608	233.084	339.112	266.171	125.15	59.8153	133.949	46.8242	264.447	83.8287	114.755	157.543	140.252	115.511	154.651	83.548	110.163	212.558	251.298	75.9224	231.672	171.838	121.878	55.8298	219.258	228.285	149.145	172.317	135.72	119.387	63.2874	151.409	196.746	52.6566	144.798	205.474	153.562	157.632	252.128	306.074	128.243	97.492	80.8945	224.017	206.741
isomiR 3	miR-107-AGCAGCATTGTACAGGGCTAT	44.5979	85.0408	116.542	181.908	91.3141	83.4331	50.6129	30.2466	49.3552	112.102	54.9222	72.8018	95.4804	91.1638	94.8841	88.88	60.8559	46.9214	107.188	131.887	55.3149	64.3533	97.8156	64.6699	29.1286	119.162	95.946	72.9856	78.3258	30.1601	64.6679	44.3012	70.1654	98.3729	40.019	78.9806	76.6693	87.0184	70.5197	71.2535	135.475	44.3916	74.2796	56.0039	115.509	166.292
isomiR 4	miR-107-AGCAGCATTGTACAGGG	41.8105	126.616	92.007	141.484	73.8284	52.1457	16.1041	21.6047	15.1862	109.228	20.2345	65.3982	52.5142	51.4257	55.6929	56.8832	40.2268	36.7211	130.805	74.8547	60.7379	100.391	34.3676	47.2587	16.9917	88.1798	129.031	25.3863	78.3258	35.1868	89.5402	27.4245	46.7769	77.8785	71.6129	32.9086	52.1351	76.7809	56.0009	109.621	110.387	93.7157	46.4248	26.6685	45.5035	49.4381
Canonical	miR-107-AGCAGCATTGTACAGGGCTATCA	52.96	20.7877	22.4906	15.7204	21.3714	13.9055	50.6129	47.5304	126.552	25.8698	54.9222	91.3107	31.0311	56.1008	113.448	42.6624	122.743	61.2019	36.3348	53.4676	57.4841	10.2965	29.0803	59.6953	76.4626	38.1318	19.8509	9.51986	57.4389	10.0534	14.9234	40.082	71.3963	24.5932	23.1689	35.1025	15.3339	20.4749	41.4822	10.9621	10.0352	9.86481	32.4973	57.7818	28.0021	49.4381
isomiR 5	miR-107-AGCAGCATTGTACAGGGC	19.5116	28.3469	36.8028	105.552	34.9713	52.1457	27.607	30.2466	18.9828	34.4931	5.78129	24.6786	23.8701	23.3753	37.1286	12.4432	21.6606	26.5208	38.1515	33.8628	14.0999	69.5016	37.0113	32.3349	7.28215	40.515	26.4679	19.0397	46.9955	5.02668	29.8467	12.6575	17.2336	61.483	25.2751	19.7451	21.4674	30.7124	29.0375	60.2915	50.1761	24.662	27.8549	15.1122	45.5035	17.9775
isomiR 6	miR-107-AGCAGCATTGTACAGGGCTATCT	33.4484	15.1184	2.0446	4.49155	9.71426	17.3819	16.1041	25.9257	79.7276	2.87442	23.1252	53.0589	21.4831	25.7129	68.0691	35.552	45.3841	28.5609	10.9004	26.7338	35.792	15.4448	26.4367	37.3095	27.9149	33.3653	6.61696	12.6931	28.7195	10.0534	14.9234	16.8766	19.6955	18.4449	10.5313	19.7451	9.20031	7.67809	14.5188	16.4431	20.0704	14.7972	23.2124	25.7796	21.0016	13.4831
isomiR 7	miR-107-AGCAGCATTGTACAGGGCTATC	36.2358	7.55918	0	11.2289	7.77141	10.4291	18.4047	12.9628	54.4173	5.74884	28.9064	56.7607	11.9351	30.3879	51.5675	21.3312	50.5414	28.5609	18.1674	19.6048	19.5229	15.4448	34.3676	14.9238	26.7012	23.8324	13.2339	6.34657	0	10.0534	4.97445	18.9862	17.2336	10.2472	6.31879	21.9391	12.2671	10.2375	33.1857	0	5.01761	14.7972	23.2124	29.3354	28.0021	4.49437
isomiR 1	miR-10a-5p-TACCCTGTAGATCCGAATTTGT	1519.11	1615.77	1314.68	1376.66	1676.68	1686.04	1336.64	1784.55	918.766	1261.87	1173.6	688.532	1162.47	1030.85	926.152	840.805	767.403	1130.19	1426.14	850.135	876.362	790.259	1422.29	726.292	582.572	917.546	588.91	799.668	1125.28	1236.56	1049.61	1388.1	701.654	832.071	1274.29	730.57	962.966	964.88	949.942	712.535	852.994	1035.81	895.998	875.616	679.052	1123.59
Canonical	miR-10a-5p-TACCCTGTAGATCCGAATTTGTG	574.197	621.742	601.113	572.673	646.97	684.846	568.245	808.017	321.442	620.875	534.769	301.078	534.691	374.005	373.348	243.531	225.889	565.097	730.329	361.798	409.981	427.306	782.525	385.532	310.705	352.719	317.614	314.155	543.059	603.202	606.883	580.135	354.52	323.811	800.38	333.474	395.613	483.72	302.82	438.483	366.285	695.469	422.465	349.357	343.026	480.898
isomiR 2	miR-10a-5p-ACCCTGTAGATCCGAATTTGTG	353.996	400.636	316.913	330.129	373.028	427.594	257.666	380.243	206.279	313.312	280.392	171.516	255.41	247.779	206.27	156.429	155.75	332.53	405.133	188.919	261.39	223.95	359.538	201.471	165.062	209.725	251.445	193.571	297.638	331.761	397.956	331.204	214.189	184.449	423.359	168.931	193.207	240.58	201.189	235.685	275.969	291.012	190.341	227.571	224.017	260.674
isomiR 3	miR-10a-5p-TACCCTGTAGATCCGAATTTG	206.265	224.886	200.371	186.399	235.085	225.965	124.232	254.936	111.366	195.461	199.454	117.223	181.413	100.514	150.577	115.544	86.6423	169.325	207.108	146.145	98.6991	177.615	163.907	92.0302	52.1888	95.3295	125.722	88.852	140.986	180.96	208.927	135.013	131.714	104.521	223.264	85.5623	104.27	135.646	114.076	93.1777	160.563	182.499	129.989	109.341	73.5056	157.303
isomiR 4	miR-10a-5p-ACCCTGTAGATCCGAATTTGT	183.966	198.428	210.594	148.221	194.285	267.681	161.041	259.257	122.755	146.596	156.095	111.054	202.896	130.902	115.511	94.2128	125.838	136.684	218.009	121.193	120.391	110.688	179.769	126.852	77.6763	123.928	105.871	114.238	135.765	175.934	184.055	162.438	98.4777	108.62	191.67	114.083	113.471	130.528	118.224	98.6587	90.317	207.161	143.917	125.342	91.0069	134.831
isomiR 5	miR-10a-5p-TACCCTGTAGATCCGAATTTGTGT	103.133	66.1428	53.1596	56.1444	89.3712	90.3858	85.1217	86.4189	89.8518	51.7396	54.9222	46.8893	54.9013	107.527	84.5707	72.8816	88.7052	120.364	94.4704	55.2499	75.9224	38.612	95.1719	49.746	50.9751	42.8983	62.8612	53.9459	52.2172	55.2935	84.5657	56.9587	64.0105	36.8898	132.695	76.7867	73.6025	46.0685	39.4081	32.8862	65.2289	113.445	64.9947	72.005	38.5029	71.91
isomiR 6	miR-10a-5p-ACCCTGTAGATCCGAATTTGTGA	83.621	86.9306	94.0516	74.1106	110.743	79.9567	87.4223	120.986	46.8242	60.3629	89.61	56.7607	83.5454	74.8011	39.1913	55.1056	42.2897	53.0416	72.6695	51.6854	57.4841	41.1861	92.5283	62.1826	37.6245	69.1139	79.4036	47.5993	86.1584	70.3735	64.6679	73.8353	32.0053	57.3842	88.463	65.8172	58.2686	63.9841	41.4822	82.2156	50.1761	64.1213	37.1398	55.1149	59.5045	85.3931
isomiR 7	miR-10a-5p-ACCCTGTAGATCCGAATTTGTGT	61.3221	54.804	55.2042	51.6529	54.3999	34.7638	64.4164	86.4189	80.9932	51.7396	66.4848	45.6553	38.1922	60.7759	51.5675	44.44	70.139	67.3221	85.3867	42.7741	79.1762	41.1861	97.8156	59.6953	52.1888	47.6648	33.0848	41.2527	67.8824	80.4269	44.7701	78.0545	49.2389	43.0381	105.313	52.6537	52.1351	56.306	53.9268	43.8483	25.088	69.0537	74.2796	67.5602	31.5024	49.4381
isomiR 8	miR-10a-5p-TACCCTGTAGATCCGAATTTGTGA	41.8105	66.1428	61.338	51.6529	99.0855	90.3858	36.8094	64.8142	40.4966	63.2373	52.0316	48.1232	73.9973	44.4131	35.0659	33.7744	30.9437	51.0016	72.6695	46.3386	37.9612	30.8896	87.241	54.7206	21.8465	47.6648	36.3933	25.3863	75.715	45.2401	109.438	52.7395	36.9291	34.8404	54.7628	35.1025	30.6677	48.6279	43.5563	16.4431	30.1057	59.1889	51.0672	43.5586	35.0027	40.4494
isomiR 9	miR-10a-5p-ACCCTGTAGATCCGAATTTG	22.2989	34.0163	18.4014	20.212	27.1999	31.2874	20.7053	21.6047	17.7173	20.121	17.3439	17.275	35.8052	16.3627	18.5643	19.5536	12.3775	22.4407	21.8009	14.258	19.5229	25.7413	34.3676	4.9746	8.49585	23.8324	16.5424	6.34657	26.1086	25.1334	39.7956	25.315	18.4646	18.4449	14.7438	4.38781	24.5342	25.5936	20.7411	32.8862	0	14.7972	37.1398	9.77845	7.00053	26.9662
isomiR 10	miR-10a-5p-TACCCTGTAGATCCGAATTT	25.0863	22.6775	24.5352	4.49155	23.3142	24.3346	13.8035	12.9628	8.85863	25.8698	17.3439	22.2107	23.8701	11.6877	8.2508	10.6656	9.28311	16.3205	27.2511	14.258	6.50764	23.1672	15.862	7.46191	14.5643	16.6827	26.4679	9.51986	0	35.1868	24.8723	23.2054	18.4646	10.2472	25.2751	10.9695	21.4674	20.4749	20.7411	16.4431	15.0528	34.5268	9.28495	16.0011	14.0011	31.4606
isomiR 11	miR-10a-5p-TACCCTGTAGATCCGAATTTGA	8.3621	34.0163	22.4906	20.212	19.4285	20.8583	18.4047	25.9257	8.85863	11.4977	14.4532	14.8071	21.4831	9.35013	22.6897	3.5552	13.4089	30.6009	27.2511	16.0403	13.0153	20.5931	7.931	7.46191	9.70954	11.9162	16.5424	6.34657	7.83258	5.02668	4.97445	18.9862	12.3097	10.2472	14.7438	8.77562	12.2671	17.9155	12.4447	16.4431	5.01761	9.86481	9.28495	14.2232	14.0011	4.49437
isomiR 1	miR-10b-5p-TACCCTGTAGAACCGAATTTGT	2575.53	3212.65	3578.05	2362.56	3431.08	3312.99	2809.02	3966.63	1455.35	3003.77	2656.5	1180.87	3019.57	2222.99	1757.42	1279.87	886.021	2117.59	2766.89	1771.56	1715.85	1722.1	3050.79	1392.89	1035.28	1708.78	1617.85	1859.55	2177.46	2392.7	2417.58	2782.54	1468.55	1686.68	3169.92	1364.61	1821.66	2387.89	2005.66	2175.97	2042.17	3043.29	2372.31	1300.53	1505.11	1932.58
Canonical	miR-10b-5p-TACCCTGTAGAACCGAATTTGTG	549.111	704.893	627.692	581.656	596.456	813.472	526.834	868.51	348.018	658.243	589.691	309.716	639.719	404.393	377.474	247.086	228.983	489.615	726.695	406.354	465.296	445.325	697.928	392.994	229.388	336.036	334.157	403.007	577	472.508	636.73	575.915	344.672	377.096	939.393	331.28	404.814	453.007	408.599	400.116	456.602	734.928	557.097	332.467	374.528	485.392
isomiR 2	miR-10b-5p-TACCCTGTAGAACCGAATTTG	415.318	376.069	433.455	249.281	388.57	392.831	379.597	501.23	191.093	465.656	274.611	171.516	560.948	236.091	317.656	183.093	111.397	228.487	328.83	311.894	178.96	321.767	375.4	176.598	144.429	214.491	241.519	196.744	242.81	266.414	582.011	278.465	203.11	247.982	446.528	217.197	202.407	225.224	240.597	142.507	265.933	315.674	329.616	171.567	196.015	323.595
isomiR 3	miR-10b-5p-ACCCTGTAGAACCGAATTTGTG	256.438	321.265	257.62	211.103	258.399	347.638	243.862	319.75	130.348	281.693	231.252	134.498	262.571	177.653	177.392	63.9936	91.7996	226.447	325.196	194.266	168.114	203.357	322.527	186.548	116.514	185.893	145.573	155.491	261.086	221.174	278.569	227.835	141.562	127.065	433.89	136.022	131.871	184.274	182.522	208.28	170.599	286.08	199.626	158.233	189.014	148.314
isomiR 4	miR-10b-5p-ACCCTGTAGAACCGAATTTGT	114.282	153.073	147.211	119.026	151.542	128.626	163.342	185.801	60.7449	129.349	127.188	70.3339	150.382	102.851	96.9468	58.6608	56.7301	108.123	130.805	92.6772	103.038	110.688	163.907	64.6699	54.6162	92.9463	99.2545	85.6788	122.71	130.694	104.464	141.342	62.7795	67.6314	185.351	98.7257	92.0031	112.612	97.4831	169.912	55.1937	157.837	134.632	67.5602	70.0053	116.854
isomiR 5	miR-10b-5p-ACCCTGTAGAACCGAATTTGTGT	97.5578	90.7101	96.0962	80.848	85.4855	132.102	101.226	99.3817	45.5587	77.6094	83.8287	48.1232	57.2883	79.4761	43.3167	44.44	30.9437	95.883	109.004	53.4676	69.4148	59.2051	124.252	57.208	38.8382	64.3474	62.8612	53.9459	70.4932	125.667	59.6934	103.369	64.0105	55.3347	189.564	61.4293	58.2686	69.1028	56.0009	93.1777	75.2641	123.31	102.134	46.2254	49.0037	89.8875
isomiR 6	miR-10b-5p-ACCCTGTAGAACCGAATTTGTGA	52.96	83.151	89.9624	53.8986	75.7712	69.5276	64.4164	43.2094	36.7	77.6094	57.8129	29.6143	88.3194	42.0756	47.4421	23.1088	26.8179	61.2019	52.6854	44.5564	55.3149	61.7792	97.8156	39.7968	27.9149	66.7307	43.0103	66.639	44.3846	30.1601	74.6168	52.7395	48.0079	45.0876	105.313	39.4903	55.2019	66.5435	47.7045	32.8862	85.2994	83.8509	51.0672	40.0028	49.0037	49.4381
isomiR 7	miR-10b-5p-TACCCTGTAGAACCGAATTTGTGA	36.2358	56.6938	61.338	35.9324	62.1713	62.5748	55.2141	86.4189	40.4966	51.7396	66.4848	39.4857	66.8363	42.0756	24.7524	17.776	25.7864	51.0016	78.1198	55.2499	37.9612	46.3344	74.0226	34.8222	30.3423	38.1318	36.3933	57.1192	52.2172	55.2935	44.7701	65.397	35.6982	49.1864	90.5693	35.1025	76.6693	43.5092	35.2599	43.8483	80.2817	113.445	46.4248	37.3359	56.0043	13.4831
isomiR 8	miR-10b-5p-TACCCTGTAGAACCGAATTTGTGT	33.4484	47.2449	38.8474	24.7035	62.1713	45.1929	39.11	64.8142	22.7793	57.4884	26.0158	16.0411	47.7402	28.0504	18.5643	10.6656	9.28311	30.6009	49.0519	10.6935	29.2844	38.612	37.0113	22.3857	13.3506	26.2156	26.4679	15.8664	31.3303	5.02668	39.7956	52.7395	30.7743	36.8898	69.5067	24.133	36.8012	46.0685	39.4081	10.9621	10.0352	69.0537	37.1398	23.1127	10.5008	17.9775
isomiR 9	miR-10b-5p-TACCCTGTAGAACCGAATTTGA	36.2358	28.3469	49.0704	42.6698	48.5713	45.1929	34.5088	34.5676	16.4517	37.3675	28.9064	23.4446	73.9973	37.4005	26.8151	24.8864	9.28311	24.4808	27.2511	39.2096	22.7767	23.1672	15.862	27.3603	15.778	23.8324	29.7763	31.7329	15.6652	10.0534	44.7701	33.7533	27.0814	20.4943	44.2315	17.5512	18.4006	17.9155	26.9634	32.8862	25.088	19.7296	37.1398	16.0011	21.0016	44.9437
isomiR 10	miR-10b-5p-TACCCTGTAGAACCGAATTT	30.661	24.5673	20.446	33.6867	29.1428	27.811	25.3065	38.8885	12.6552	34.4931	14.4532	11.1054	33.4182	21.0378	35.0659	12.4432	13.4089	16.3205	27.2511	28.5161	19.5229	38.612	26.4367	7.46191	7.28215	21.4491	16.5424	9.51986	28.7195	5.02668	44.7701	23.2054	22.1575	32.791	27.3814	19.7451	18.4006	15.3562	26.9634	38.3673	25.088	19.7296	27.8549	14.2232	14.0011	35.955
isomiR 11	miR-10b-5p-TACCCTGTAGAACCGAATTTGTA	16.7242	37.7959	42.9366	26.9493	33.0285	20.8583	20.7053	30.2466	15.1862	25.8698	20.2345	11.1054	21.4831	7.0126	12.3762	14.2208	6.18874	18.3606	27.2511	16.0403	18.4383	28.3155	23.793	4.9746	12.1369	19.0659	6.61696	3.17329	26.1086	20.1067	14.9234	16.8766	18.4646	20.4943	29.4877	10.9695	24.5342	15.3562	16.5929	16.4431	15.0528	34.5268	9.28495	17.779	17.5013	26.9662
isomiR 12	miR-10b-5p-TACACTGTAGAACCGAATTTGT	5.57473	20.7877	24.5352	11.2289	17.4857	27.811	23.0059	38.8885	7.59311	20.121	11.5626	3.70178	19.0961	16.3627	18.5643	8.888	10.3146	20.4006	16.3506	17.8225	14.0999	36.0379	15.862	14.9238	8.49585	11.9162	19.8509	28.5596	10.4434	25.1334	29.8467	18.9862	11.0787	8.19774	25.2751	28.5208	24.5342	25.5936	10.3705	38.3673	20.0704	29.5944	9.28495	8.00055	10.5008	17.9775
isomiR 1	miR-1180-3p-TTTCCGGCTCGCGTGGGTGT	39.0231	35.9061	67.4718	58.3902	52.457	17.3819	18.4047	25.9257	7.59311	71.8606	14.4532	20.9768	35.8052	44.4131	33.0032	40.8848	21.6606	18.3606	30.8846	37.4273	17.3537	33.4637	23.793	29.8476	7.28215	42.8983	39.7018	53.9459	46.9955	70.3735	49.7445	23.2054	29.5433	43.0381	6.31879	26.3269	30.6677	38.3905	49.7786	126.064	105.37	29.5944	27.8549	10.6674	52.504	53.9325
Canonical	miR-1180-3p-TTTCCGGCTCGCGTGGGTGTGT	8.3621	7.55918	24.5352	17.9662	17.4857	17.3819	16.1041	21.6047	8.85863	22.9954	5.78129	6.16964	9.54804	23.3753	14.4389	5.3328	5.15728	12.2404	14.5339	16.0403	2.16921	2.57413	23.793	4.9746	8.49585	7.14971	19.8509	15.8664	7.83258	25.1334	9.94891	2.10958	13.5407	16.3955	8.42505	21.9391	15.3339	23.0343	31.1116	5.48104	15.0528	0	4.64248	4.44475	35.0027	26.9662
isomiR 1	miR-122-5p-TGGAGTGTGACAATGGTGTTT	2436.16	1007.26	895.535	1401.36	305.028	1491.37	526.834	898.756	277.148	1014.67	560.785	737.889	976.288	771.386	1043.73	664.823	182.568	475.335	1024.64	1721.66	889.377	615.218	1826.77	940.2	419.938	2123.46	2094.27	752.069	1308.04	2055.91	2805.59	647.641	1080.79	260.278	1518.62	1581.81	1229.78	911.133	1248.61	926.296	2142.52	971.684	454.963	591.152	707.054	557.302
Canonical	miR-122-5p-TGGAGTGTGACAATGGTGTTTG	981.153	387.408	590.89	727.632	184.571	803.043	331.285	704.314	188.562	615.126	439.378	586.116	790.101	341.28	649.75	531.503	204.228	222.367	648.576	862.611	608.464	283.155	1477.81	726.292	282.79	1785.04	976.002	498.206	545.67	1271.75	1124.23	396.601	562.554	188.548	537.097	895.113	754.426	417.176	574.528	537.142	1334.68	453.781	246.051	355.58	346.526	211.236
isomiR 2	miR-122-5p-TGGAGTGTGACAATGGTGTTTGA	568.623	187.09	337.359	397.502	112.685	431.071	225.458	479.625	137.941	485.777	205.236	296.143	420.114	231.416	282.59	401.738	135.121	165.245	341.547	452.693	432.758	218.801	986.087	435.278	229.388	1089.14	585.601	349.062	227.145	769.082	397.956	229.944	212.958	98.3729	383.34	658.172	469.216	225.224	427.266	591.952	1068.75	379.795	246.051	183.124	308.023	175.281
isomiR 3	miR-122-5p-TGGAGTGTGACAATGGTGTTTGT	429.254	98.2693	370.073	381.782	108.8	434.547	230.059	414.811	150.597	390.921	150.314	277.634	214.831	201.028	290.841	350.187	150.593	167.285	310.662	304.765	376.358	118.41	904.133	293.502	197.832	836.516	459.879	276.076	167.095	638.388	273.595	242.602	241.27	102.472	337.002	447.557	398.68	212.427	304.894	378.192	868.046	256.485	129.989	130.676	266.02	175.281
isomiR 4	miR-122-5p-TGGAGTGTGACAATGGTGTT	119.857	111.498	44.9812	94.3226	9.71426	73.0039	34.5088	43.2094	21.5138	25.8698	43.3597	44.4214	64.4493	32.7255	99.0095	47.9952	6.18874	38.7612	45.4185	76.6369	66.161	36.0379	124.252	74.6191	26.7012	119.162	92.6375	31.7329	70.4932	160.854	179.08	31.6437	62.7795	22.5438	82.1442	83.3684	70.5357	53.7466	85.0385	71.2535	195.687	49.3241	23.2124	36.447	28.0021	26.9662
isomiR 5	miR-122-5p-TGGAGTGTGACAATGGTGTTTA	25.0863	3.77959	30.669	22.4578	11.6571	27.811	11.5029	30.2466	8.85863	25.8698	23.1252	38.2518	42.9662	11.6877	20.627	37.3296	11.346	6.12019	38.1515	28.5161	27.1151	15.4448	74.0226	32.3349	24.2738	95.3295	13.2339	19.0397	10.4434	45.2401	44.7701	14.7671	14.7717	14.346	23.1689	57.0415	46.0016	10.2375	33.1857	38.3673	50.1761	14.7972	18.5699	10.6674	21.0016	22.4719
isomiR 6	miR-122-5p-TGGAGTGTGACAATGGTGT	83.621	32.1265	20.446	42.6698	7.77141	41.7165	13.8035	25.9257	7.59311	22.9954	14.4532	20.9768	33.4182	11.6877	22.6897	12.4432	6.18874	10.2003	21.8009	49.9031	19.5229	15.4448	21.1493	24.873	23.0602	47.6648	36.3933	34.9062	26.1086	30.1601	79.5913	21.0958	28.3123	8.19774	33.7002	63.6232	24.5342	10.2375	43.5563	5.48104	55.1937	14.7972	4.64248	12.4453	21.0016	26.9662
Canonical	miR-1255b-5p-CGGATGAGCAAAGAAAGTGGTT	22.2989	11.3388	26.5798	31.4409	9.71426	13.9055	18.4047	12.9628	6.32759	25.8698	11.5626	8.6375	7.16103	14.0252	24.7524	14.2208	14.4404	8.16025	18.1674	16.0403	10.8461	25.7413	29.0803	34.8222	6.06846	19.0659	39.7018	28.5596	10.4434	5.02668	29.8467	23.2054	22.1575	16.3955	16.8501	28.5208	18.4006	23.0343	26.9634	43.8483	10.0352	44.3916	41.7823	8.00055	42.0032	26.9662
isomiR 1	miR-125a-5p-TCCCTGAGACCCTTTAACCTGT	2227.11	3044.46	2889.02	3052.01	3903.19	1939.82	2565.15	5595.62	1748.95	4113.3	2864.63	1290.69	3468.33	1958.85	2085.39	1686.94	1115	1982.94	3050.3	1835.72	1859.01	2275.53	3085.16	1945.07	1099.61	2500.02	2431.73	2122.93	2378.49	3488.52	3039.39	3347.9	1319.6	2076.08	1480.7	1695.89	2346.08	2758.99	2308.48	2488.39	2272.98	2268.91	2994.4	1769.9	2065.16	3505.61
isomiR 2	miR-125a-5p-TCCCTGAGACCCTTTAACCTGTG	1307.27	2010.74	1562.07	1735.99	2008.91	1213.26	1332.04	3240.71	1642.64	1966.1	1942.51	1266.01	2114.89	1292.66	1474.83	1382.97	1046.93	1313.8	1809.47	1183.42	1852.51	1474.98	2281.48	1872.94	735.498	1773.13	1359.79	1193.16	1548.24	1965.43	2099.22	2088.48	1041.4	1438.7	1080.51	982.869	1554.85	1456.28	1362.69	1282.56	1535.39	1558.64	1805.92	1470.32	1407.11	2058.42
Canonical	miR-125a-5p-TCCCTGAGACCCTTTAACCTGTGA	359.57	468.669	259.664	244.79	328.342	163.39	239.261	527.155	873.208	425.415	563.676	640.409	489.337	390.368	604.371	671.933	544.609	442.694	334.28	308.33	604.126	321.767	354.251	611.876	226.96	679.223	277.913	231.65	323.747	407.161	388.007	424.026	257.273	295.119	84.2505	337.861	346.545	286.649	284.153	230.204	215.757	226.891	501.387	602.708	245.019	422.471
isomiR 3	miR-125a-5p-TCCCTGAGACCCTTTAACCTG	220.202	300.477	259.664	285.214	404.113	257.252	220.856	470.983	140.473	411.042	234.142	117.223	377.148	187.003	218.646	168.872	103.146	187.686	323.379	242.387	148.591	296.025	325.171	161.675	103.164	252.623	234.902	215.784	201.036	281.494	492.471	261.588	158.795	180.35	221.158	164.543	168.672	289.208	203.263	230.204	270.951	236.755	297.118	184.902	227.517	404.494
isomiR 4	miR-125a-5p-TCCCTGAGACCCTTTAACCTGTGT	236.926	251.343	130.854	188.645	273.942	90.3858	188.648	263.578	568.218	143.721	343.987	229.511	257.797	329.592	299.091	319.968	358.947	287.649	159.873	126.54	415.404	205.931	219.424	422.841	165.062	386.084	155.499	161.838	242.81	231.227	179.08	261.588	169.874	192.647	54.7628	221.584	223.874	158.681	186.67	219.242	100.352	113.445	329.616	297.798	171.513	220.224
isomiR 5	miR-125a-5p-TCCCTGAGACCCTTTAACCTGA	52.96	73.702	73.6056	65.1275	69.9427	38.2402	39.11	116.665	20.2483	77.6094	54.9222	33.3161	50.1272	30.3879	41.254	31.9968	13.4089	22.4407	72.6695	60.5966	19.5229	54.0568	47.586	29.8476	12.1369	35.7486	39.7018	47.5993	28.7195	20.1067	94.5146	61.1778	34.4672	38.9393	29.4877	39.4903	49.0683	43.5092	47.7045	76.7346	45.1585	34.5268	55.7097	35.558	42.0032	71.91
isomiR 6	miR-125a-5p-TCCCTGAGACCCTTTA	25.0863	34.0163	47.0258	47.1613	66.057	34.7638	27.607	82.0979	36.7	45.9908	49.141	34.55	69.2233	32.7255	33.0032	24.8864	23.7235	30.6009	47.2352	23.1693	30.369	56.6309	55.517	39.7968	18.2054	50.048	39.7018	31.7329	44.3846	30.1601	49.7445	73.8353	27.0814	30.7415	14.7438	21.9391	46.0016	48.6279	35.2599	43.8483	25.088	24.662	78.9221	32.8912	28.0021	94.3819
isomiR 7	miR-125a-5p-TCCCTGAGACCCTTTAACCTGTA	30.661	58.5836	49.0704	56.1444	52.457	24.3346	36.8094	73.4561	25.3104	54.614	57.8129	11.1054	59.6753	30.3879	24.7524	19.5536	17.5348	24.4808	38.1515	21.3871	22.7767	18.0189	44.9423	22.3857	26.7012	35.7486	33.0848	22.213	18.276	50.2668	44.7701	33.7533	34.4672	28.6921	16.8501	19.7451	24.5342	35.8311	33.1857	32.8862	30.1057	24.662	69.6371	30.2243	28.0021	53.9325
isomiR 8	miR-125a-5p-TCCCTGAGACCCTTTAACCT	13.9368	34.0163	28.6244	42.6698	38.857	17.3819	32.2082	64.8142	12.6552	22.9954	23.1252	11.1054	57.2883	51.4257	20.627	19.5536	9.28311	20.4006	25.4343	23.1693	17.3537	15.4448	37.0113	22.3857	7.28215	38.1318	33.0848	22.213	20.8869	30.1601	44.7701	35.8629	11.0787	18.4449	14.7438	21.9391	36.8012	7.67809	18.667	5.48104	15.0528	24.662	37.1398	18.668	24.5019	53.9325
isomiR 9	miR-125a-5p-TCCCTGAGCCCCTTTAACCTGT	19.5116	35.9061	12.2676	22.4578	21.3714	13.9055	20.7053	30.2466	6.32759	20.121	14.4532	9.87142	14.3221	14.0252	8.2508	10.6656	8.25165	18.3606	23.6176	7.12902	20.6075	15.4448	10.5747	17.4111	10.9232	9.53295	6.61696	12.6931	13.0543	30.1601	19.8978	29.5341	3.69291	10.2472	6.31879	17.5512	21.4674	20.4749	16.5929	10.9621	0	4.93241	18.5699	8.8895	21.0016	17.9775
Canonical	miR-125b-5p-TCCCTGAGACCCTAACTTGTGA	635.52	661.428	492.749	595.131	880.112	733.516	464.719	1175.3	410.028	885.322	731.333	440.512	594.366	352.967	486.797	511.949	254.77	477.375	659.476	552.499	427.335	370.675	816.893	534.77	239.097	464.731	506.198	425.221	527.394	864.589	601.909	626.545	324.976	489.815	368.596	386.127	453.882	542.585	348.45	487.813	561.972	532.7	524.6	376.915	896.068	719.1
isomiR 1	miR-125b-5p-TCCCTGAGACCCTAACTTGTG	526.812	508.355	400.742	388.519	536.227	514.504	425.609	782.091	294.866	557.638	485.628	259.125	401.018	289.854	301.154	296.859	210.417	379.452	506.87	363.58	366.597	319.193	711.146	452.689	178.413	393.234	317.614	374.448	404.683	588.122	641.705	419.807	251.118	276.674	351.746	263.269	254.542	483.72	201.189	405.597	301.057	503.105	389.968	227.571	430.533	435.954
isomiR 2	miR-125b-5p-TCCCTGAGACCCTAACTTGT	69.6842	77.4816	83.8286	96.5684	97.1426	62.5748	52.9135	155.554	34.169	112.102	92.5006	35.7839	85.9324	49.0882	74.2572	63.9936	34.0381	55.0817	76.303	71.2902	55.3149	79.7981	63.448	47.2587	31.556	54.8145	69.4781	44.426	60.0498	100.534	79.5913	90.712	35.6982	57.3842	48.444	59.2354	49.0683	63.9841	37.334	27.4052	25.088	59.1889	41.7823	36.447	73.5056	85.3931
isomiR 3	miR-125b-5p-TCCCTGAGACCCTAACTTGTGT	58.5347	69.9224	49.0704	58.3902	69.9427	86.9094	75.9194	120.986	63.2759	123.6	54.9222	40.7196	59.6753	39.7381	49.5048	42.6624	38.1639	53.0416	78.1198	57.0321	57.4841	64.3533	71.379	77.1064	35.1971	61.9642	72.7866	57.1192	60.0498	90.4802	69.6424	80.1641	25.8504	57.3842	35.8065	50.4598	39.868	48.6279	29.0375	93.1777	35.1233	83.8509	69.6371	46.2254	49.0037	116.854
isomiR 4	miR-125b-5p-TCCCTGAGACCCTAACTTGTGAA	55.7473	41.5755	28.6244	35.9324	52.457	76.4803	39.11	116.665	26.5759	89.1071	40.469	22.2107	52.5142	14.0252	14.4389	31.9968	9.28311	22.4407	59.9524	37.4273	43.3842	23.1672	58.1606	29.8476	14.5643	42.8983	26.4679	53.9459	54.8281	25.1334	44.7701	42.1916	27.0814	38.9393	25.2751	24.133	30.6677	15.3562	24.8893	21.9242	30.1057	24.662	27.8549	28.4464	63.0048	58.4269
isomiR 5	miR-125b-5p-TCCCTGAGACCCTAACTTG	11.1495	24.5673	22.4906	13.4747	33.0285	20.8583	27.607	34.5676	18.9828	51.7396	28.9064	19.7428	45.3532	25.7129	28.8778	14.2208	10.3146	14.2804	27.2511	35.6451	14.0999	30.8896	31.724	17.4111	1.21369	23.8324	26.4679	28.5596	41.7738	90.4802	24.8723	37.9724	16.0026	18.4449	27.3814	10.9695	12.2671	17.9155	18.667	27.4052	30.1057	24.662	13.9274	12.4453	35.0027	31.4606
Canonical	miR-126-3p-TCGTACCGTGAGTAATAATGCG	55791.9	48573.4	54320.9	54534.2	67244.1	60179.6	54238.6	81657.2	59281.9	54188.6	59492.3	43746.5	72949.5	41185	52584.4	52309.4	39967.9	51228	59227.5	47338.5	41602.2	38830.8	60841.3	38013.4	41803.2	45765.3	36171.6	43439.1	58076	61652.2	55405.5	72801.6	57934.4	54998.6	56161.4	48186.9	51469.6	55986.1	55559.2	37775.3	38670.7	46063.7	46875.1	61110	41408.1	64363.9
isomiR 1	miR-126-3p-CGTACCGTGAGTAATAATGCG	18614	14902.9	15545.1	15848.4	20164.9	18921.9	16941.5	24326.9	22269.3	15349.4	19289.3	15735.1	21385.2	14130.4	18157.9	19018.5	15759.6	16702	16926.6	15762.3	14263.7	11653.1	17242	11956.5	15125	15219.4	10646.7	12610.6	17772.1	17216.4	15774	22002.9	17966	18447	15384.1	15091.9	15091.6	16144.5	16984.9	10079.6	9774.3	12765.1	13867.1	18748.8	12422.4	17869.6
isomiR 2	miR-126-3p-TCGTACCGTGAGTAATAATGC	2129.55	2010.74	2110.03	2048.15	2310.05	2930.59	2102.74	2661.7	2069.12	1695.91	1985.87	1757.11	1954.96	1587.18	1503.71	1614.06	1477.05	1807.5	2038.38	1575.51	1681.14	1163.51	2321.14	1437.66	1349.63	1553.87	1154.66	1040.84	1657.9	1990.57	1228.69	1923.94	1416.85	1237.86	2847.67	1178.13	1162.31	1402.53	1487.14	1024.95	1319.63	1736.21	1267.4	1727.23	1123.59	1456.18
isomiR 3	miR-126-3p-TCGTACCGTGAGTAATAATG	1360.23	1536.4	1697.02	1740.48	2135.19	2068.44	1088.18	2527.75	841.57	1543.56	1205.4	769.971	2267.66	834.499	1198.43	1091.45	536.357	1064.91	1615.08	1363.42	827.554	1132.62	1607.35	823.297	703.942	1020.03	1095.11	1097.96	1247.99	1306.94	2467.33	1383.88	1307.29	1502.24	1920.91	934.604	1346.31	1527.94	1543.14	904.372	1088.82	1114.72	974.92	1097.85	1109.58	1577.53
isomiR 4	miR-126-3p-TCGTACCGTGAGTAATAATGCGA	632.732	848.518	1038.66	1075.73	1536.8	1070.72	565.944	1546.9	434.073	1006.05	685.083	373.88	1281.83	523.607	464.107	639.936	291.902	620.179	928.353	614.878	473.973	553.439	967.581	524.821	393.236	629.175	605.452	615.618	772.815	965.123	761.091	917.668	637.643	666.066	888.843	460.72	794.294	931.608	821.347	548.104	561.972	626.415	580.309	626.71	609.046	939.324
isomiR 5	miR-126-3p-CTCGTACCGTGAGTAATAATGCG	616.008	406.306	482.526	473.859	679.998	584.031	515.332	725.919	773.232	388.047	578.129	684.83	673.137	458.156	577.556	639.936	571.427	546.737	570.456	507.942	500.003	357.805	489.078	392.994	566.794	495.713	314.306	380.794	626.607	613.255	447.701	588.573	685.651	639.424	657.154	515.568	542.818	483.72	593.195	328.862	326.145	463.646	422.465	686.269	339.526	480.898
isomiR 6	miR-126-3p-CGTACCGTGAGTAATAATGCGT	563.048	527.253	486.615	604.114	724.684	618.795	556.742	764.807	568.218	505.898	607.035	428.173	601.527	416.081	455.856	526.17	441.463	465.134	534.121	474.08	431.673	303.748	573.675	395.481	390.809	445.665	294.455	317.329	530.005	457.428	358.161	624.436	423.454	397.59	402.296	326.892	355.745	455.567	412.748	279.533	376.321	389.66	329.616	472.032	318.524	489.887
isomiR 7	miR-126-3p-ACGTACCGTGAGTAATAATGCG	203.478	260.792	200.371	240.298	293.371	163.39	340.487	466.662	260.697	261.572	222.58	289.973	386.696	238.428	245.461	213.312	178.442	318.25	265.244	176.443	253.798	195.634	253.792	206.446	325.27	262.156	330.848	285.596	399.462	427.268	348.212	362.848	221.575	254.13	419.146	322.504	291.343	440.211	396.155	235.685	260.916	261.417	311.046	360.025	234.518	260.674
isomiR 8	miR-126-3p-CGTACCGTGAGTAATAATGC	365.145	298.588	288.289	316.655	326.399	417.165	372.695	384.564	496.083	278.819	320.862	329.459	307.924	266.479	284.652	319.968	303.248	320.29	301.579	329.717	306.943	190.486	338.389	223.857	290.072	238.324	172.041	190.397	274.14	336.788	149.234	324.875	262.197	225.438	353.852	212.809	159.472	240.58	188.744	175.393	205.722	177.567	218.196	344.913	192.515	278.651
isomiR 9	miR-126-3p-TCGTACAGTGAGTAATAATGCG	197.903	232.445	253.53	217.84	291.428	159.913	292.175	345.676	220.2	261.572	251.486	186.323	295.989	163.627	249.587	245.309	197.008	277.449	294.312	194.266	210.414	244.543	274.941	191.522	291.286	183.509	281.221	307.809	261.086	427.268	328.314	324.875	247.425	247.982	315.939	309.341	312.811	371.108	290.375	235.685	240.845	202.229	246.051	291.576	203.015	283.146
isomiR 10	miR-126-3p-CGTACCGTGAGTAATAATGCGA	264.8	287.249	312.824	318.9	388.57	399.783	230.059	479.625	201.217	307.563	225.47	230.745	319.86	201.028	224.834	211.534	137.184	163.205	314.296	313.677	176.791	200.782	383.331	189.035	133.506	235.941	208.434	177.704	313.303	246.307	258.672	375.505	212.958	209.042	299.089	162.349	125.738	278.971	224.004	115.102	165.581	266.35	232.124	250.684	252.019	287.64
isomiR 11	miR-126-3p-TCGTACCGTGAGTAATAATGCA	183.966	249.453	263.753	265.002	266.171	288.539	209.353	298.145	144.269	224.205	132.97	164.112	226.766	144.927	152.64	143.986	99.0198	181.566	277.961	172.879	148.591	146.726	229.999	198.984	140.788	169.21	181.967	136.451	177.539	241.281	164.157	215.177	141.562	172.153	347.533	127.246	174.806	225.224	211.559	153.469	165.581	212.093	199.626	219.571	119.009	197.752
isomiR 12	miR-126-3p-CGTACCGTGAGTAATAATG	217.415	153.073	228.995	220.086	270.056	267.681	149.538	419.132	170.845	175.34	156.095	123.393	274.506	112.202	162.953	170.65	91.7996	118.324	210.742	192.483	125.814	157.022	219.424	92.0302	104.378	150.144	132.339	158.664	203.647	226.201	313.391	204.629	180.953	233.636	189.564	138.216	196.273	194.512	219.856	131.545	145.511	212.093	190.341	169.789	150.511	238.202
isomiR 13	miR-126-3p-TCGTACCGTGAGTAATAATGA	200.69	217.326	306.69	213.349	233.142	205.106	213.955	332.713	134.145	258.698	164.767	214.703	229.153	130.902	185.643	156.429	100.051	167.285	199.841	242.387	152.929	123.558	200.919	134.314	80.1037	128.695	168.733	145.971	208.869	170.907	263.646	194.081	164.95	110.669	242.22	122.859	138.005	166.359	151.41	76.7346	165.581	172.634	181.057	186.68	143.511	166.292
isomiR 14	miR-126-3p-CCGTACCGTGAGTAATAATGCG	122.644	154.963	167.657	128.009	188.457	152.961	193.249	233.331	137.941	172.465	158.985	141.902	229.153	119.214	154.702	135.098	123.775	208.086	163.506	110.5	155.099	120.984	214.137	134.314	167.49	128.695	181.967	215.784	187.982	301.601	218.876	221.506	145.255	161.905	240.114	204.033	162.539	248.258	192.892	158.95	155.546	177.567	167.129	178.679	133.01	184.269
isomiR 15	miR-126-3p-TCGTACCGTGAGTAATAATGCGT	195.116	175.751	208.549	206.611	250.628	194.677	186.348	263.578	260.697	152.344	202.345	186.323	198.122	158.952	160.891	172.427	158.844	199.926	194.391	155.056	214.752	95.2429	261.723	119.391	180.84	135.845	89.329	111.065	159.262	221.174	139.285	215.177	200.648	163.955	179.032	144.798	122.671	163.799	153.484	38.3673	115.405	118.378	148.559	208.014	147.011	224.719
isomiR 16	miR-126-3p-TCGTACCGTGGGTAATAATGCG	125.431	170.082	153.345	148.221	223.428	142.531	170.243	207.405	139.207	175.34	164.767	128.329	224.379	130.902	132.013	133.32	119.649	199.926	159.873	117.629	113.884	154.448	163.907	109.441	191.763	162.06	185.275	193.571	159.262	256.361	208.927	232.054	150.179	202.894	246.433	193.064	190.14	250.818	199.114	164.431	85.2994	143.04	134.632	191.124	150.511	229.213
isomiR 17	miR-126-3p-TCGTAACGTGAGTAATAATGCG	133.794	122.837	184.014	125.763	190.4	111.244	193.249	185.801	174.642	155.219	193.673	113.521	205.283	109.864	146.452	142.208	117.586	183.606	154.423	153.274	174.622	213.653	171.838	124.365	162.635	119.162	178.658	126.931	167.095	306.627	203.953	217.287	209.265	243.883	261.177	193.064	168.672	232.902	184.596	131.545	110.387	177.567	129.989	169.789	101.508	220.224
isomiR 18	miR-126-3p-TCGTACCGTGAGTAGTAATGCG	117.069	137.955	139.033	112.289	176.8	100.815	156.44	159.875	110.1	155.219	98.2819	114.755	152.769	86.4887	117.574	106.656	88.7052	144.844	143.522	89.1127	123.645	113.262	129.54	106.954	154.139	109.629	155.499	123.758	177.539	246.307	223.85	170.876	134.176	145.51	166.395	155.767	153.339	189.393	182.522	137.026	135.475	157.837	143.917	145.788	129.51	170.786
isomiR 19	miR-126-3p-TCGTACCGAGAGTAATAATGCG	139.368	113.388	165.613	105.552	124.343	107.768	135.735	216.047	126.552	103.479	213.908	71.5678	152.769	91.1638	103.135	115.544	94.894	163.205	103.554	96.2417	133.407	128.707	105.747	104.467	123.797	102.479	105.871	152.318	135.765	256.361	144.259	177.205	188.339	180.35	187.457	179.9	125.738	158.681	145.188	120.583	125.44	133.175	116.062	127.12	98.0074	130.337
isomiR 20	miR-126-3p-TCGTACCGCGAGTAATAATGCG	103.133	124.726	122.676	139.238	157.371	111.244	144.937	125.307	115.162	112.102	106.954	133.264	124.125	81.8137	92.8214	113.766	97.9883	161.165	103.554	83.7659	133.407	118.41	79.31	82.081	151.712	83.4133	135.648	171.358	143.597	226.201	189.029	213.068	118.173	112.719	168.501	171.125	144.138	168.918	149.336	169.912	130.458	118.378	153.202	114.675	112.009	166.292
isomiR 21	miR-126-3p-TCGTACCGTGAGTAATAATGT	139.368	194.649	208.549	186.399	184.571	201.63	163.342	151.233	96.1794	155.219	121.407	56.7607	128.899	84.1512	132.013	85.3248	64.9817	155.045	119.905	101.588	108.461	90.0947	153.333	124.365	74.0352	102.479	115.797	123.758	122.71	175.934	179.08	139.232	92.3229	135.263	225.37	63.6232	98.1367	145.884	93.3349	98.6587	105.37	177.567	120.704	87.1171	73.5056	94.3819
isomiR 22	miR-126-3p-TCGTACCGTGAGTAATAATGAG	94.7705	102.049	124.721	78.6022	118.514	100.815	133.434	155.554	88.5863	94.8559	138.751	91.3107	147.995	67.7885	105.198	113.766	92.8311	153.005	128.988	80.2014	107.376	120.984	121.609	84.5683	140.788	123.928	148.882	95.1986	122.71	180.96	129.336	160.328	115.711	135.263	162.182	175.512	107.337	163.799	134.817	115.102	90.317	133.175	69.6371	127.12	112.009	179.775
isomiR 23	miR-126-3p-TCGTACCGTGAGTAATAGTGCG	100.345	113.388	130.854	119.026	143.771	79.9567	128.833	129.628	97.4449	86.2327	89.61	96.2464	128.899	91.1638	80.4453	99.5456	78.3907	116.284	103.554	71.2902	111.714	92.6688	84.5973	92.0302	116.514	100.096	95.946	142.798	107.045	221.174	174.106	164.547	134.176	92.2246	115.844	140.41	159.472	181.715	138.965	82.2156	85.2994	157.837	83.5646	140.454	101.508	188.764
isomiR 24	miR-126-3p-TCGCACCGTGAGTAATAATGCG	61.3221	96.3795	112.453	65.1275	126.285	104.291	124.232	172.838	73.4001	89.1071	95.3913	80.2053	126.512	74.8011	96.9468	85.3248	71.1705	112.203	90.8369	87.3305	91.1069	90.0947	89.8846	74.6191	120.156	64.3474	109.18	95.1986	93.991	120.64	94.5146	137.123	80.0131	104.521	170.607	107.501	101.203	112.612	107.854	115.102	100.352	98.6481	120.704	105.785	94.5072	98.8762
isomiR 25	miR-126-3p-TCGTGCCGTGAGTAATAATGCG	83.621	105.829	106.319	71.8649	139.885	62.5748	119.631	129.628	79.7276	63.2373	109.844	92.5446	119.351	77.1386	82.508	65.7712	67.0447	93.8429	105.371	62.3789	106.291	105.539	97.8156	74.6191	111.66	61.9642	138.956	76.1589	96.6018	130.694	109.438	109.698	78.7822	102.472	130.588	131.634	128.804	194.512	93.3349	82.2156	125.44	78.9185	78.9221	106.674	70.0053	121.348
isomiR 26	miR-126-3p-CTCGTACCGTGAGTAATAATGC	139.368	103.939	159.479	123.518	106.857	201.63	112.729	164.196	121.49	114.977	115.626	118.457	105.028	91.1638	80.4453	85.3248	92.8311	132.604	128.988	73.0724	88.9377	90.0947	129.54	101.979	83.7448	76.2636	39.7018	25.3863	104.434	120.64	49.7445	107.589	88.6299	73.7797	193.776	72.3989	70.5357	66.5435	103.705	65.7725	45.1585	88.7833	41.7823	90.6729	49.0037	107.865
isomiR 27	miR-126-3p-TAGTACCGTGAGTAATAATGCG	72.4715	90.7101	102.23	74.1106	99.0855	79.9567	89.7229	133.949	108.835	68.9861	78.0474	78.9714	133.673	77.1386	74.2572	72.8816	73.2334	104.043	98.1039	55.2499	79.1762	66.9275	118.965	49.746	108.019	73.8804	105.871	101.545	91.3801	115.614	129.336	145.561	109.556	86.0763	147.438	127.246	101.203	115.171	151.41	82.2156	80.2817	59.1889	88.207	105.785	87.5066	103.371
isomiR 28	miR-126-3p-TCGTACCGTGAGCAATAATGCG	61.3221	85.0408	67.4718	62.8817	93.2569	59.0984	92.0235	108.024	70.869	91.9815	101.173	76.5035	119.351	65.4509	57.7556	94.2128	68.0761	122.404	72.6695	53.4676	74.8378	54.0568	55.517	74.6191	84.9585	69.1139	99.2545	66.639	83.5475	85.4536	124.361	111.808	68.9344	94.274	149.545	94.3379	101.203	140.765	99.5572	98.6587	100.352	54.2565	74.2796	89.784	77.0058	143.82
isomiR 29	miR-126-3p-TCGTACCGTGAGTAATAATGTG	55.7473	60.4734	83.8286	40.424	99.0855	69.5276	85.1217	103.703	72.1345	71.8606	80.938	80.2053	97.8675	56.1008	82.508	63.9936	49.5099	99.9631	76.303	55.2499	81.3454	69.5016	97.8156	64.6699	77.6763	42.8983	105.871	69.8123	75.715	110.587	114.412	107.589	70.1654	67.6314	101.101	85.5623	95.0699	138.206	105.78	65.7725	95.3346	83.8509	55.7097	81.7834	77.0058	107.865
isomiR 30	miR-126-3p-TCGTACTGTGAGTAATAATGCG	111.495	71.8122	73.6056	69.6191	85.4855	48.6693	85.1217	60.4932	69.6035	89.1071	72.2661	74.0357	88.3194	35.063	80.4453	76.4368	51.5728	85.6826	78.1198	80.2014	74.8378	77.224	100.459	57.208	74.0352	73.8804	92.6375	76.1589	73.1041	125.667	89.5402	103.369	71.3963	79.928	105.313	78.9806	95.0699	135.646	109.928	54.8104	65.2289	59.1889	74.2796	89.784	45.5035	94.3819
isomiR 31	miR-126-3p-TCGTACCGTGAGTAATGATGCG	47.3852	54.804	83.8286	67.3733	81.5998	73.0039	85.1217	133.949	75.9311	77.6094	54.9222	83.9071	93.0934	67.7885	66.0064	56.8832	54.6672	87.7227	76.303	37.4273	60.7379	72.0757	66.0916	59.6953	99.5228	59.5809	69.4781	79.3322	60.0498	135.72	69.6424	97.0407	77.5512	86.0763	113.738	74.5928	58.2686	133.087	72.5938	60.2915	65.2289	98.6481	74.2796	93.3398	73.5056	112.359
isomiR 32	miR-126-3p-TCGTACCATGAGTAATAATGCG	52.96	77.4816	69.5164	74.1106	116.571	48.6693	69.0176	99.3817	67.0725	68.9861	60.7035	57.9946	93.0934	37.4005	74.2572	65.7712	45.3841	83.6426	70.8528	44.5564	60.7379	59.2051	79.31	54.7206	95.8817	54.8145	76.0951	69.8123	67.8824	135.72	94.5146	94.9311	75.0893	75.8291	98.9943	85.5623	79.736	110.053	95.409	38.3673	80.2817	69.0537	78.9221	77.3387	70.0053	116.854
isomiR 33	miR-126-3p-TTGTACCGTGAGTAATAATGCG	47.3852	56.6938	75.6502	51.6529	75.7712	66.0512	80.5205	86.4189	56.9483	37.3675	80.938	82.6732	88.3194	44.4131	39.1913	58.6608	47.447	85.6826	54.5022	55.2499	63.9918	48.9085	68.7353	59.6953	93.4543	61.9642	79.4036	76.1589	60.0498	100.534	94.5146	80.1641	73.8583	61.483	96.8881	81.1745	61.3354	110.053	91.2608	27.4052	70.2465	113.445	78.9221	77.3387	56.0043	67.4156
isomiR 34	miR-126-3p-TCATACCGTGAGTAATAATGCG	58.5347	75.5918	83.8286	65.1275	62.1713	69.5276	85.1217	108.024	72.1345	51.7396	49.141	51.825	85.9324	46.7507	53.6302	49.7728	49.5099	112.203	65.4026	44.5564	68.3302	84.9464	74.0226	59.6953	78.89	28.5989	66.1696	69.8123	96.6018	90.4802	79.5913	97.0407	67.7034	65.5819	90.5693	98.7257	76.6693	69.1028	78.8161	43.8483	55.1937	54.2565	41.7823	59.5597	56.0043	107.865
isomiR 35	miR-126-3p-CGTACAGTGAGTAATAATGCG	50.1726	56.6938	51.115	65.1275	60.2284	73.0039	69.0176	95.0608	60.7449	45.9908	69.3755	69.1	69.2233	51.4257	51.5675	58.6608	70.139	75.4823	63.5859	60.5966	67.2456	41.1861	68.7353	34.8222	84.9585	73.8804	59.5527	85.6788	70.4932	100.534	69.6424	90.712	81.2441	94.274	63.1879	78.9806	104.27	87.0184	97.4831	65.7725	25.088	64.1213	41.7823	66.6713	38.5029	62.9212
isomiR 36	miR-126-3p-CTCGTACCGTGAGTAATAATG	75.2589	79.3714	83.8286	83.0937	101.028	139.055	85.1217	138.27	48.0897	66.1117	57.8129	48.1232	81.1584	39.7381	51.5675	42.6624	26.8179	48.9615	69.0361	55.2499	54.2303	30.8896	97.8156	47.2587	30.3423	40.515	36.3933	47.5993	70.4932	80.4269	104.464	61.1778	55.3937	51.2359	109.526	46.072	46.0016	53.7466	41.4822	32.8862	50.1761	29.5944	74.2796	58.6707	24.5019	62.9212
isomiR 37	miR-126-3p-CGTACCGTGGGTAATAATGCG	27.8737	45.3551	36.8028	47.1613	62.1713	69.5276	64.4164	64.8142	48.0897	28.7442	46.2503	56.7607	64.4493	30.3879	33.0032	46.2176	63.9503	63.242	59.9524	39.2096	50.9765	43.7603	39.655	52.2333	60.6846	23.8324	72.7866	57.1192	49.6063	95.5069	69.6424	59.0683	50.4698	67.6314	88.463	65.8172	76.6693	69.1028	87.1126	54.8104	15.0528	54.2565	51.0672	61.3376	52.504	49.4381
isomiR 38	miR-126-3p-TCGTACCGTGAGTAACAATGCG	27.8737	37.7959	59.2934	51.6529	58.2856	27.811	75.9194	69.1351	51.8862	63.2373	37.5784	37.0178	71.6103	30.3879	39.1913	31.9968	42.2897	48.9615	61.7691	28.5161	44.4688	36.0379	52.8733	39.7968	55.8298	45.2815	46.3188	60.2925	44.3846	125.667	74.6168	69.6162	44.315	45.0876	92.6755	54.8476	73.6025	87.0184	68.4456	43.8483	35.1233	69.0537	32.4973	65.7823	56.0043	67.4156
isomiR 39	miR-126-3p-TCGTACCGTGAGTAATAACGCG	50.1726	60.4734	42.9366	31.4409	83.5426	55.622	69.0176	60.4932	50.6207	31.6186	31.7971	60.4625	85.9324	46.7507	55.6929	44.44	44.3526	57.1218	59.9524	33.8628	43.3842	43.7603	60.8043	39.7968	72.8215	38.1318	33.0848	79.3322	49.6063	80.4269	49.7445	65.397	60.3176	59.4336	80.038	54.8476	67.469	84.459	60.1492	21.9242	15.0528	64.1213	46.4248	45.3365	38.5029	62.9212
isomiR 40	miR-126-3p-TCGTACCGTGAGTAATAATACG	39.0231	56.6938	61.338	49.4071	44.6856	48.6693	43.7112	64.8142	45.5587	37.3675	31.7971	43.1875	62.0623	46.7507	37.1286	49.7728	50.5414	57.1218	65.4026	24.9516	28.1998	43.7603	42.2986	34.8222	50.9751	54.8145	36.3933	28.5596	49.6063	90.4802	84.5657	71.7257	50.4698	53.2853	61.0816	52.6537	76.6693	84.459	68.4456	60.2915	45.1585	59.1889	27.8549	61.3376	49.0037	62.9212
isomiR 41	miR-126-3p-TCGTACCGTAAGTAATAATGCG	41.8105	39.6857	32.7136	40.424	58.2856	34.7638	46.0117	73.4561	37.9655	31.6186	54.9222	35.7839	54.9013	42.0756	26.8151	39.1072	37.1324	75.4823	34.518	28.5161	47.7227	56.6309	31.724	34.8222	76.4626	47.6648	62.8612	38.0794	65.2715	80.4269	79.5913	52.7395	44.315	34.8404	67.4004	46.072	61.3354	61.4247	53.9268	27.4052	20.0704	44.3916	51.0672	47.1144	35.0027	35.955
isomiR 42	miR-126-3p-CGTACCGTGAGTAATAATGAG	36.2358	41.5755	61.338	47.1613	58.2856	38.2402	50.6129	60.4932	49.3552	22.9954	63.5942	41.9536	76.3844	32.7255	33.0032	49.7728	38.1639	65.282	47.2352	32.0806	50.9765	36.0379	39.655	39.7968	72.8215	42.8983	43.0103	60.2925	41.7738	35.1868	44.7701	50.6299	43.084	53.2853	67.4004	57.0415	49.0683	40.9498	58.0751	27.4052	20.0704	44.3916	55.7097	38.2249	52.504	53.9325
isomiR 43	miR-126-3p-TCGAACCGTGAGTAATAATGCG	30.661	39.6857	28.6244	26.9493	71.8855	38.2402	29.9076	38.8885	26.5759	57.4884	72.2661	41.9536	52.5142	23.3753	55.6929	37.3296	38.1639	40.8013	49.0519	33.8628	47.7227	25.7413	52.8733	44.7714	46.1203	50.048	36.3933	53.9459	54.8281	80.4269	49.7445	50.6299	49.2389	55.3347	67.4004	54.8476	58.2686	69.1028	56.0009	27.4052	95.3346	19.7296	37.1398	49.7812	45.5035	49.4381
isomiR 44	miR-126-3p-TCGTACCGTGAGTAATAATGCT	30.661	45.3551	55.2042	69.6191	69.9427	48.6693	29.9076	90.7398	37.9655	40.2419	40.469	30.8482	57.2883	18.7003	37.1286	46.2176	21.6606	44.8814	43.6017	30.2983	28.1998	38.612	55.517	24.873	32.7697	33.3653	52.9357	31.7329	52.2172	60.3202	44.7701	63.2874	50.4698	53.2853	50.5503	46.072	36.8012	48.6279	43.5563	43.8483	70.2465	19.7296	60.3522	36.447	66.505	53.9325
isomiR 45	miR-126-3p-TCGTACCGTGAGTAATAAAGCG	41.8105	22.6775	38.8474	49.4071	50.5142	24.3346	59.8153	64.8142	37.9655	48.8652	43.3597	40.7196	50.1272	25.7129	35.0659	55.1056	35.0695	61.2019	50.8687	32.0806	33.6228	43.7603	55.517	32.3349	26.7012	26.2156	39.7018	57.1192	46.9955	80.4269	44.7701	84.3832	48.0079	34.8404	63.1879	41.6842	36.8012	53.7466	72.5938	32.8862	30.1057	44.3916	37.1398	51.5591	35.0027	44.9437
isomiR 46	miR-126-3p-TCGTACCGTGAGTGATAATGCG	27.8737	49.1347	36.8028	42.6698	66.057	55.622	39.11	51.8513	37.9655	45.9908	26.0158	35.7839	54.9013	39.7381	33.0032	24.8864	40.2268	38.7612	58.1356	33.8628	31.4536	25.7413	21.1493	39.7968	57.0435	26.2156	26.4679	34.9062	31.3303	65.3468	54.719	52.7395	39.3911	34.8404	80.038	57.0415	52.1351	89.5777	62.2233	38.3673	30.1057	44.3916	60.3522	49.7812	59.5045	62.9212
isomiR 47	miR-126-3p-TCGTACCGTGAGAAATAATGCG	52.96	37.7959	49.0704	44.9155	60.2284	38.2402	43.7112	60.4932	31.638	37.3675	26.0158	41.9536	62.0623	32.7255	33.0032	49.7728	33.0066	44.8814	54.5022	33.8628	47.7227	18.0189	26.4367	22.3857	44.9066	16.6827	49.6272	31.7329	54.8281	55.2935	59.6934	99.1503	41.853	30.7415	63.1879	57.0415	42.9348	48.6279	51.8527	54.8104	40.1409	24.662	46.4248	49.7812	35.0027	58.4269
isomiR 48	miR-126-3p-CGTACCGCGAGTAATAATGCG	30.661	52.9143	28.6244	17.9662	60.2284	31.2874	43.7112	47.5304	50.6207	31.6186	28.9064	40.7196	38.1922	30.3879	51.5675	37.3296	41.2583	46.9214	49.0519	37.4273	54.2303	54.0568	37.0113	29.8476	58.2572	30.9821	49.6272	50.7726	41.7738	60.3202	44.7701	48.5204	50.4698	63.5325	52.6566	54.8476	58.2686	66.5435	60.1492	38.3673	45.1585	39.4592	23.2124	55.1149	31.5024	35.955
isomiR 49	miR-126-3p-GCGTACCGTGAGTAATAATGCG	36.2358	32.1265	69.5164	31.4409	33.0285	27.811	39.11	56.1723	29.1069	48.8652	43.3597	32.0821	54.9013	25.7129	22.6897	60.4384	22.692	53.0416	49.0519	17.8225	39.0458	46.3344	23.793	34.8222	38.8382	38.1318	33.0848	53.9459	44.3846	80.4269	49.7445	69.6162	34.4672	69.6808	52.6566	70.205	67.469	76.7809	51.8527	38.3673	10.0352	19.7296	27.8549	40.8917	17.5013	67.4156
isomiR 50	miR-126-3p-TCGTACCGTGAGTAAAAATGCG	27.8737	39.6857	59.2934	24.7035	36.9142	31.2874	52.9135	64.8142	21.5138	28.7442	43.3597	34.55	50.1272	35.063	22.6897	35.552	34.0381	48.9615	39.9682	21.3871	46.6381	30.8896	31.724	34.8222	47.334	52.4312	43.0103	41.2527	44.3846	25.1334	44.7701	73.8353	39.3911	57.3842	44.2315	46.072	36.8012	58.8654	51.8527	38.3673	20.0704	49.3241	37.1398	47.1144	35.0027	76.4044
isomiR 51	miR-126-3p-CGTACCGTGAGTAGTAATGCG	39.0231	30.2367	32.7136	38.1782	42.7427	20.8583	41.4106	60.4932	39.2311	34.4931	31.7971	46.8893	45.3532	49.0882	30.9405	47.9952	33.0066	32.641	52.6854	44.5564	41.215	33.4637	31.724	24.873	47.334	30.9821	52.9357	31.7329	46.9955	45.2401	39.7956	65.397	50.4698	40.9887	48.444	35.1025	58.2686	51.1873	62.2233	21.9242	20.0704	34.5268	41.7823	42.6696	31.5024	67.4156
isomiR 52	miR-126-3p-CGTACCGTGAGTAATAATGA	44.5979	52.9143	59.2934	51.6529	62.1713	48.6693	23.0059	60.4932	40.4966	40.2419	37.5784	40.7196	45.3532	42.0756	47.4421	44.44	19.5977	42.8413	52.6854	53.4676	33.6228	30.8896	60.8043	19.8984	25.4875	52.4312	26.4679	38.0794	39.1629	30.1601	64.6679	61.1778	25.8504	34.8404	52.6566	28.5208	39.868	25.5936	41.4822	16.4431	50.1761	49.3241	27.8549	56.8928	21.0016	26.9662
isomiR 53	miR-126-3p-CGTACCGTGAGTAATAATGCA	44.5979	35.9061	53.1596	67.3733	46.6285	34.7638	25.3065	82.0979	39.2311	51.7396	40.469	40.7196	40.5792	30.3879	30.9405	35.552	37.1324	38.7612	47.2352	44.5564	32.5382	38.612	47.586	42.2841	36.4108	35.7486	49.6272	19.0397	46.9955	25.1334	34.8212	44.3012	32.0053	43.0381	56.8691	30.7147	21.4674	43.5092	43.5563	16.4431	30.1057	49.3241	27.8549	34.6691	31.5024	44.9437
isomiR 54	miR-126-3p-CGTACCGAGAGTAATAATGCG	25.0863	41.5755	51.115	24.7035	42.7427	17.3819	39.11	30.2466	34.169	28.7442	40.469	41.9536	54.9013	16.3627	33.0032	47.9952	36.101	42.8413	39.9682	26.7338	40.1304	25.7413	26.4367	34.8222	55.8298	42.8983	33.0848	57.1192	33.9412	45.2401	34.8212	67.5066	30.7743	71.7302	31.5939	37.2964	55.2019	66.5435	47.7045	27.4052	30.1057	14.7972	32.4973	36.447	31.5024	44.9437
isomiR 55	miR-126-3p-CGAACCGTGAGTAATAATGCG	22.2989	45.3551	36.8028	17.9662	33.0285	34.7638	52.9135	47.5304	31.638	17.2465	31.7971	32.0821	52.5142	30.3879	35.0659	33.7744	36.101	48.9615	27.2511	39.2096	29.2844	33.4637	26.4367	19.8984	50.9751	42.8983	29.7763	44.426	41.7738	60.3202	84.5657	44.3012	34.4672	51.2359	44.2315	30.7147	18.4006	51.1873	35.2599	38.3673	30.1057	44.3916	37.1398	40.8917	38.5029	44.9437
isomiR 56	miR-126-3p-CGTACCGTGAGTAATAGTGCG	39.0231	34.0163	36.8028	22.4578	34.9713	41.7165	36.8094	51.8513	30.3724	37.3675	49.141	38.2518	40.5792	23.3753	33.0032	47.9952	30.9437	38.7612	43.6017	14.258	39.0458	30.8896	34.3676	19.8984	55.8298	33.3653	52.9357	31.7329	44.3846	80.4269	29.8467	35.8629	35.6982	45.0876	50.5503	39.4903	39.868	48.6279	58.0751	21.9242	25.088	29.5944	32.4973	45.3365	35.0027	31.4606
isomiR 57	miR-126-3p-TCGTATCGTGAGTAATAATGCG	25.0863	41.5755	16.3568	31.4409	31.0856	27.811	27.607	34.5676	30.3724	45.9908	49.141	28.3803	38.1922	25.7129	35.0659	37.3296	21.6606	38.7612	30.8846	26.7338	23.8613	36.0379	31.724	27.3603	40.0518	19.0659	56.2442	47.5993	39.1629	65.3468	69.6424	44.3012	56.6247	38.9393	56.8691	48.2659	39.868	58.8654	37.334	38.3673	25.088	54.2565	41.7823	35.558	35.0027	40.4494
isomiR 58	miR-126-3p-TCGTACCGTGAATAATAATGCG	41.8105	32.1265	16.3568	29.1951	38.857	24.3346	48.3123	38.8885	30.3724	34.4931	14.4532	27.1464	54.9013	32.7255	18.5643	35.552	25.7864	34.6811	30.8846	23.1693	32.5382	23.1672	42.2986	29.8476	41.2655	33.3653	29.7763	41.2527	52.2172	55.2935	39.7956	42.1916	35.6982	30.7415	54.7628	43.8781	33.7345	53.7466	39.4081	43.8483	45.1585	24.662	23.2124	34.6691	38.5029	58.4269
isomiR 59	miR-126-3p-CGCACCGTGAGTAATAATGCG	33.4484	34.0163	32.7136	22.4578	52.457	31.2874	27.607	47.5304	34.169	25.8698	31.7971	34.55	28.6441	18.7003	24.7524	21.3312	36.101	38.7612	36.3348	10.6935	23.8613	41.1861	47.586	42.2841	49.7614	21.4491	29.7763	34.9062	36.552	35.1868	59.6934	37.9724	20.9265	34.8404	52.6566	43.8781	27.6009	51.1873	41.4822	27.4052	15.0528	34.5268	18.5699	38.2249	52.504	22.4719
isomiR 60	miR-126-3p-AGTACCGTGAGTAATAATGCG	22.2989	41.5755	30.669	17.9662	42.7427	10.4291	48.3123	56.1723	40.4966	25.8698	28.9064	44.4214	40.5792	39.7381	30.9405	23.1088	25.7864	30.6009	25.4343	17.8225	29.2844	20.5931	37.0113	27.3603	40.0518	26.2156	16.5424	28.5596	41.7738	50.2668	64.6679	27.4245	23.3885	59.4336	61.0816	28.5208	27.6009	35.8311	56.0009	32.8862	30.1057	24.662	23.2124	33.7801	17.5013	40.4494
isomiR 61	miR-126-3p-TGTACCGTGAGTAATAATGCG	19.5116	18.8979	34.7582	35.9324	34.9713	31.2874	27.607	38.8885	29.1069	34.4931	20.2345	20.9768	23.8701	21.0378	37.1286	24.8864	24.755	32.641	16.3506	26.7338	31.4536	38.612	23.793	42.2841	41.2655	30.9821	43.0103	19.0397	20.8869	40.2134	44.7701	40.082	27.0814	28.6921	37.9127	28.5208	30.6677	51.1873	47.7045	38.3673	20.0704	49.3241	55.7097	48.8923	28.0021	44.9437
isomiR 62	miR-126-3p-CGTGCCGTGAGTAATAATGCG	22.2989	47.2449	26.5798	38.1782	29.1428	31.2874	29.9076	47.5304	29.1069	34.4931	28.9064	43.1875	45.3532	23.3753	16.5016	46.2176	23.7235	44.8814	29.0678	17.8225	39.0458	25.7413	34.3676	24.873	58.2572	16.6827	33.0848	34.9062	39.1629	25.1334	14.9234	35.8629	30.7743	26.6427	42.1252	21.9391	27.6009	43.5092	8.29644	38.3673	15.0528	49.3241	9.28495	33.7801	31.5024	31.4606
isomiR 63	miR-126-3p-CGTACCGTGAGTAATAAAGCG	22.2989	18.8979	30.669	26.9493	36.9142	34.7638	25.3065	25.9257	27.8414	22.9954	23.1252	24.6786	52.5142	21.0378	22.6897	35.552	22.692	38.7612	39.9682	23.1693	24.9459	38.612	5.28733	14.9238	35.1971	16.6827	43.0103	28.5596	39.1629	40.2134	9.94891	31.6437	28.3123	32.791	37.9127	68.0111	15.3339	51.1873	35.2599	27.4052	30.1057	29.5944	23.2124	28.4464	35.0027	17.9775
isomiR 64	miR-126-3p-CGTACCGTGAGCAATAATGCG	25.0863	18.8979	30.669	22.4578	33.0285	20.8583	27.607	30.2466	24.0448	22.9954	31.7971	29.6143	38.1922	21.0378	24.7524	28.4416	18.5662	30.6009	16.3506	23.1693	22.7767	23.1672	42.2986	9.94921	47.334	16.6827	26.4679	50.7726	26.1086	65.3468	29.8467	29.5341	29.5433	30.7415	33.7002	24.133	30.6677	38.3905	26.9634	43.8483	10.0352	9.86481	0	32.0022	14.0011	35.955
isomiR 65	miR-126-3p-TCCTACCGTGAGTAATAATGCG	11.1495	17.0082	34.7582	13.4747	15.5428	31.2874	36.8094	38.8885	34.169	22.9954	40.469	27.1464	35.8052	7.0126	22.6897	26.664	24.755	36.7211	41.785	16.0403	27.1151	30.8896	29.0803	32.3349	18.2054	33.3653	33.0848	28.5596	26.1086	50.2668	34.8212	42.1916	29.5433	22.5438	31.5939	30.7147	30.6677	23.0343	37.334	10.9621	5.01761	34.5268	18.5699	32.0022	17.5013	17.9775
isomiR 66	miR-126-3p-CGTACCGTGAGTAATAATGTG	22.2989	47.2449	16.3568	15.7204	29.1428	13.9055	27.607	25.9257	24.0448	28.7442	14.4532	32.0821	26.2571	25.7129	53.6302	26.664	12.3775	14.2804	30.8846	10.6935	22.7767	18.0189	23.793	12.4365	27.9149	26.2156	26.4679	15.8664	31.3303	35.1868	24.8723	29.5341	27.0814	32.791	31.5939	26.3269	18.4006	38.3905	51.8527	10.9621	25.088	44.3916	32.4973	28.4464	38.5029	31.4606
isomiR 67	miR-126-3p-TCGTACCGTGAGTAATAAT	22.2989	26.4571	57.2488	33.6867	40.7999	52.1457	27.607	43.2094	34.169	31.6186	17.3439	14.8071	11.9351	18.7003	24.7524	19.5536	12.3775	16.3205	39.9682	30.2983	16.2691	20.5931	50.2296	24.873	10.9232	26.2156	16.5424	15.8664	31.3303	50.2668	24.8723	25.315	13.5407	16.3955	61.0816	17.5512	9.20031	25.5936	14.5188	16.4431	50.1761	9.86481	18.5699	21.3348	28.0021	31.4606
isomiR 68	miR-126-3p-CGTACCGTGAGTAATGATGCG	16.7242	13.2286	22.4906	8.98311	25.2571	13.9055	25.3065	34.5676	35.4345	20.121	20.2345	23.4446	31.0311	25.7129	24.7524	17.776	28.8808	18.3606	18.1674	16.0403	22.7767	12.8707	21.1493	14.9238	43.6929	30.9821	16.5424	31.7329	15.6652	50.2668	39.7956	37.9724	29.5433	20.4943	46.3378	19.7451	33.7345	38.3905	29.0375	27.4052	25.088	24.662	27.8549	28.4464	24.5019	53.9325
isomiR 69	miR-126-3p-CGTACTGTGAGTAATAATGCG	27.8737	34.0163	14.3122	29.1951	23.3142	27.811	25.3065	38.8885	27.8414	28.7442	34.6877	20.9768	21.4831	11.6877	22.6897	17.776	20.6291	36.7211	9.08369	16.0403	14.0999	18.0189	15.862	2.4873	36.4108	28.5989	36.3933	25.3863	13.0543	50.2668	24.8723	27.4245	30.7743	34.8404	25.2751	28.5208	39.868	28.153	24.8893	43.8483	30.1057	24.662	27.8549	24.0017	21.0016	17.9775
isomiR 70	miR-126-3p-CATACCGTGAGTAATAATGCG	13.9368	20.7877	20.446	15.7204	27.1999	24.3346	29.9076	30.2466	34.169	22.9954	14.4532	14.8071	16.7091	32.7255	18.5643	21.3312	30.9437	26.5208	29.0678	16.0403	28.1998	20.5931	23.793	24.873	26.7012	23.8324	16.5424	34.9062	18.276	40.2134	24.8723	29.5341	29.5433	36.8898	37.9127	24.133	18.4006	33.2717	39.4081	21.9242	25.088	24.662	23.2124	24.8906	14.0011	40.4494
isomiR 71	miR-126-3p-GTACCGTGAGTAATAATGCG	25.0863	34.0163	30.669	35.9324	25.2571	41.7165	29.9076	38.8885	26.5759	22.9954	26.0158	18.5089	28.6441	28.0504	30.9405	30.2192	20.6291	26.5208	12.7172	28.5161	21.6921	15.4448	29.0803	4.9746	13.3506	30.9821	16.5424	22.213	7.83258	15.08	34.8212	37.9724	24.6194	24.5932	10.5313	17.5512	42.9348	25.5936	39.4081	5.48104	0	34.5268	18.5699	17.779	21.0016	53.9325
isomiR 72	miR-126-3p-CGTACCATGAGTAATAATGCG	11.1495	20.7877	28.6244	17.9662	23.3142	20.8583	16.1041	25.9257	18.9828	20.121	23.1252	27.1464	23.8701	16.3627	39.1913	28.4416	14.4404	32.641	21.8009	14.258	18.4383	15.4448	21.1493	7.46191	24.2738	30.9821	13.2339	25.3863	13.0543	25.1334	19.8978	31.6437	25.8504	10.2472	21.0626	21.9391	24.5342	25.5936	33.1857	32.8862	5.01761	24.662	13.9274	32.8912	31.5024	13.4831
isomiR 73	miR-126-3p-TCGTACCGTGTGTAATAATGCG	19.5116	22.6775	18.4014	20.212	36.9142	13.9055	18.4047	43.2094	12.6552	14.3721	31.7971	22.2107	38.1922	9.35013	16.5016	19.5536	18.5662	20.4006	18.1674	5.34676	24.9459	12.8707	15.862	12.4365	26.7012	14.2994	19.8509	12.6931	31.3303	25.1334	9.94891	29.5341	18.4646	38.9393	31.5939	19.7451	30.6677	40.9498	35.2599	10.9621	10.0352	39.4592	18.5699	17.779	21.0016	13.4831
isomiR 74	miR-126-3p-TCGTACCGTGAGTATTAATGCG	11.1495	20.7877	10.223	13.4747	9.71426	13.9055	13.8035	25.9257	16.4517	17.2465	20.2345	14.8071	26.2571	16.3627	24.7524	19.5536	15.4718	24.4808	18.1674	12.4758	16.2691	12.8707	23.793	12.4365	26.7012	23.8324	19.8509	22.213	20.8869	45.2401	14.9234	23.2054	16.0026	28.6921	21.0626	28.5208	24.5342	30.7124	22.8152	27.4052	15.0528	29.5944	23.2124	18.668	21.0016	58.4269
isomiR 75	miR-126-3p-TCGTACCCTGAGTAATAATGCG	16.7242	7.55918	22.4906	13.4747	23.3142	27.811	18.4047	25.9257	18.9828	20.121	26.0158	11.1054	21.4831	14.0252	18.5643	19.5536	17.5348	22.4407	23.6176	12.4758	22.7767	15.4448	29.0803	14.9238	21.8465	19.0659	23.1594	22.213	23.4977	55.2935	29.8467	23.2054	19.6955	20.4943	29.4877	17.5512	30.6677	23.0343	14.5188	16.4431	5.01761	14.7972	18.5699	21.3348	17.5013	13.4831
isomiR 76	miR-126-3p-TCGTACCGGGAGTAATAATGCG	19.5116	15.1184	20.446	11.2289	11.6571	6.95276	16.1041	30.2466	20.2483	22.9954	11.5626	18.5089	33.4182	16.3627	8.2508	19.5536	11.346	22.4407	14.5339	24.9516	14.0999	15.4448	7.931	12.4365	14.5643	9.53295	16.5424	22.213	15.6652	30.1601	4.97445	35.8629	25.8504	8.19774	25.2751	15.3573	18.4006	25.5936	14.5188	5.48104	15.0528	4.93241	27.8549	24.0017	21.0016	31.4606
isomiR 77	miR-126-3p-TCGTACCGTGACTAATAATGCG	8.3621	13.2286	20.446	15.7204	11.6571	10.4291	13.8035	25.9257	15.1862	14.3721	20.2345	20.9768	2.38701	14.0252	16.5016	21.3312	12.3775	24.4808	14.5339	14.258	5.42303	18.0189	21.1493	14.9238	14.5643	7.14971	6.61696	12.6931	23.4977	20.1067	19.8978	31.6437	16.0026	18.4449	27.3814	24.133	24.5342	28.153	12.4447	5.48104	10.0352	14.7972	27.8549	16.0011	28.0021	35.955
isomiR 78	miR-126-3p-CCTACCGTGAGTAATAATGCG	11.1495	9.44897	14.3122	20.212	13.6	13.9055	16.1041	17.2838	18.9828	14.3721	11.5626	14.8071	14.3221	11.6877	16.5016	21.3312	17.5348	26.5208	10.9004	8.91127	16.2691	20.5931	23.793	12.4365	20.6328	14.2994	23.1594	15.8664	28.7195	35.1868	9.94891	21.0958	18.4646	30.7415	14.7438	10.9695	9.20031	40.9498	8.29644	10.9621	5.01761	9.86481	13.9274	16.8901	14.0011	26.9662
isomiR 79	miR-126-3p-CGTACCGTGAGTAACAATGCG	5.57473	15.1184	20.446	13.4747	21.3714	20.8583	27.607	17.2838	11.3897	17.2465	14.4532	14.8071	21.4831	2.33753	20.627	12.4432	23.7235	20.4006	9.08369	12.4758	8.67685	10.2965	5.28733	12.4365	18.2054	11.9162	6.61696	22.213	7.83258	40.2134	4.97445	16.8766	13.5407	12.2966	16.8501	28.5208	36.8012	20.4749	16.5929	10.9621	10.0352	19.7296	18.5699	23.1127	10.5008	22.4719
isomiR 80	miR-126-3p-CGTACCGTGAGTAATAACGCG	13.9368	5.66938	16.3568	6.73733	11.6571	10.4291	16.1041	12.9628	21.5138	20.121	8.67193	14.8071	14.3221	14.0252	26.8151	8.888	13.4089	10.2003	19.9841	12.4758	6.50764	20.5931	5.28733	7.46191	26.7012	11.9162	9.92545	25.3863	2.61086	20.1067	29.8467	25.315	25.8504	16.3955	29.4877	13.1634	6.13354	25.5936	24.8893	5.48104	15.0528	9.86481	9.28495	25.7796	35.0027	17.9775
isomiR 81	miR-126-3p-TCGTACCGTGAGTAATAATGCC	11.1495	20.7877	16.3568	17.9662	38.857	27.811	25.3065	0	15.1862	17.2465	20.2345	14.8071	21.4831	0	16.5016	3.5552	10.3146	10.2003	21.8009	14.258	15.1845	5.14827	23.793	12.4365	6.06846	19.0659	19.8509	12.6931	10.4434	20.1067	14.9234	8.43832	18.4646	4.09887	29.4877	8.77562	18.4006	28.153	20.7411	27.4052	15.0528	4.93241	13.9274	15.1122	10.5008	17.9775
isomiR 82	miR-126-3p-TCGTACCGTCAGTAATAATGCG	8.3621	11.3388	12.2676	15.7204	11.6571	3.47638	18.4047	17.2838	12.6552	17.2465	17.3439	8.6375	21.4831	9.35013	18.5643	21.3312	9.28311	24.4808	21.8009	16.0403	16.2691	12.8707	7.931	12.4365	13.3506	7.14971	9.92545	15.8664	10.4434	25.1334	4.97445	18.9862	17.2336	16.3955	10.5313	26.3269	18.4006	15.3562	31.1116	21.9242	20.0704	29.5944	4.64248	15.1122	10.5008	22.4719
isomiR 83	miR-126-3p-TCGTACCGTGAGTAATAATGCGG	13.9368	30.2367	22.4906	40.424	33.0285	10.4291	9.20235	30.2466	8.85863	17.2465	23.1252	6.16964	35.8052	7.0126	6.1881	8.888	6.18874	6.12019	7.26695	10.6935	13.0153	10.2965	13.2183	7.46191	3.64108	14.2994	13.2339	22.213	13.0543	20.1067	14.9234	16.8766	14.7717	8.19774	23.1689	10.9695	3.06677	38.3905	16.5929	10.9621	35.1233	9.86481	9.28495	7.1116	10.5008	13.4831
isomiR 84	miR-126-3p-CGTACCGTGAGTAATAATACG	8.3621	17.0082	20.446	13.4747	9.71426	20.8583	11.5029	25.9257	13.9207	22.9954	14.4532	14.8071	19.0961	14.0252	14.4389	19.5536	12.3775	18.3606	14.5339	3.56451	7.59224	10.2965	10.5747	14.9238	12.1369	7.14971	33.0848	12.6931	13.0543	20.1067	9.94891	18.9862	23.3885	14.346	25.2751	32.9086	18.4006	15.3562	12.4447	5.48104	5.01761	9.86481	13.9274	13.3343	3.50027	31.4606
isomiR 85	miR-126-3p-CGTACCGTGAGTGATAATGCG	8.3621	20.7877	20.446	6.73733	29.1428	10.4291	11.5029	17.2838	11.3897	5.74884	8.67193	12.3393	19.0961	25.7129	16.5016	12.4432	18.5662	20.4006	10.9004	7.12902	13.0153	20.5931	15.862	2.4873	21.8465	19.0659	3.30848	15.8664	7.83258	15.08	19.8978	21.0958	13.5407	18.4449	21.0626	21.9391	15.3339	7.67809	20.7411	10.9621	20.0704	14.7972	18.5699	16.8901	14.0011	0
isomiR 86	miR-126-3p-CGTACCGTGAGAAATAATGCG	2.78737	13.2286	10.223	22.4578	19.4285	13.9055	20.7053	8.64189	10.1241	8.62327	8.67193	20.9768	19.0961	16.3627	8.2508	10.6656	15.4718	20.4006	10.9004	16.0403	7.59224	10.2965	7.931	4.9746	19.4191	9.53295	16.5424	12.6931	10.4434	30.1601	24.8723	23.2054	12.3097	26.6427	14.7438	13.1634	18.4006	12.7968	14.5188	10.9621	5.01761	0	37.1398	21.3348	17.5013	22.4719
isomiR 87	miR-126-3p-CGTACCGTAAGTAATAATGCG	16.7242	18.8979	2.0446	11.2289	9.71426	27.811	11.5029	25.9257	18.9828	11.4977	20.2345	17.275	16.7091	16.3627	12.3762	21.3312	20.6291	24.4808	10.9004	10.6935	16.2691	5.14827	10.5747	4.9746	25.4875	14.2994	13.2339	6.34657	10.4434	15.08	4.97445	18.9862	12.3097	16.3955	23.1689	8.77562	9.20031	20.4749	14.5188	10.9621	25.088	9.86481	0	21.3348	14.0011	13.4831
isomiR 88	miR-126-3p-TCGTACCGTGAGTAATATTGCG	5.57473	9.44897	8.1784	11.2289	13.6	10.4291	6.90176	30.2466	12.6552	14.3721	14.4532	9.87142	19.0961	9.35013	16.5016	15.9984	10.3146	6.12019	14.5339	8.91127	13.0153	10.2965	15.862	17.4111	14.5643	9.53295	16.5424	12.6931	15.6652	20.1067	9.94891	18.9862	7.38583	26.6427	16.8501	13.1634	15.3339	28.153	14.5188	10.9621	5.01761	24.662	13.9274	13.3343	7.00053	17.9775
isomiR 89	miR-126-3p-TCGTAGCGTGAGTAATAATGCG	13.9368	13.2286	24.5352	22.4578	15.5428	20.8583	18.4047	8.64189	8.85863	20.121	11.5626	13.5732	33.4182	16.3627	2.0627	14.2208	8.25165	12.2404	7.26695	8.91127	9.76145	10.2965	23.793	4.9746	14.5643	11.9162	0	12.6931	5.22172	10.0534	9.94891	14.7671	14.7717	16.3955	4.21252	0	15.3339	20.4749	16.5929	5.48104	25.088	24.662	9.28495	11.5564	7.00053	17.9775
isomiR 90	miR-126-3p-CGTACCGTGAGTAAAAATGCG	5.57473	24.5673	8.1784	6.73733	15.5428	6.95276	4.60117	8.64189	13.9207	5.74884	14.4532	17.275	21.4831	7.0126	12.3762	28.4416	14.4404	12.2404	9.08369	14.258	9.76145	10.2965	18.5057	12.4365	14.5643	9.53295	6.61696	3.17329	15.6652	20.1067	19.8978	16.8766	14.7717	14.346	21.0626	10.9695	18.4006	20.4749	16.5929	16.4431	5.01761	0	4.64248	8.8895	17.5013	31.4606
isomiR 91	miR-126-3p-TCGTACCGTGAGTAATAATTCG	16.7242	1.88979	28.6244	11.2289	15.5428	10.4291	20.7053	0	15.1862	8.62327	2.89064	9.87142	21.4831	9.35013	16.5016	19.5536	10.3146	18.3606	9.08369	14.258	10.8461	5.14827	7.931	7.46191	8.49585	14.2994	16.5424	12.6931	10.4434	10.0534	9.94891	23.2054	18.4646	12.2966	23.1689	19.7451	15.3339	30.7124	16.5929	10.9621	0	4.93241	13.9274	19.5569	3.50027	17.9775
isomiR 92	miR-126-3p-TCGTACCTTGAGTAATAATGCG	2.78737	13.2286	16.3568	13.4747	21.3714	10.4291	20.7053	12.9628	6.32759	11.4977	0	11.1054	23.8701	2.33753	18.5643	12.4432	10.3146	16.3205	10.9004	3.56451	10.8461	7.7224	15.862	2.4873	12.1369	9.53295	23.1594	15.8664	18.276	10.0534	14.9234	18.9862	11.0787	16.3955	16.8501	15.3573	15.3339	25.5936	14.5188	5.48104	10.0352	9.86481	23.2124	16.8901	7.00053	13.4831
isomiR 93	miR-126-3p-CGTAACGTGAGTAATAATGCG	11.1495	15.1184	10.223	13.4747	17.4857	10.4291	9.20235	12.9628	16.4517	14.3721	14.4532	13.5732	14.3221	14.0252	12.3762	14.2208	10.3146	12.2404	10.9004	3.56451	21.6921	7.7224	15.862	14.9238	19.4191	16.6827	19.8509	15.8664	5.22172	0	4.97445	18.9862	6.15486	12.2966	10.5313	13.1634	6.13354	10.2375	16.5929	5.48104	20.0704	14.7972	4.64248	21.3348	7.00053	17.9775
Canonical	miR-126-5p-CATTATTACTTTTGGTACGCG	12849.8	13050.9	12629.5	12522.5	13891.4	15285.6	11687	14596.1	13256.3	9770.16	13132.2	8800.38	10557.8	11608.2	10072.2	11266.4	9569.85	11355	10148.3	9590.31	9600.93	7426.37	11727.3	8504.09	9509.28	8472.41	6302.66	6828.91	11030.9	10279.6	10351.8	10415	10113.7	10091.4	13829.7	7318.87	8307.88	9531.07	9090.82	6155.21	5865.59	8804.34	7882.92	9752.67	6605	8489.87
isomiR 1	miR-126-5p-CATTATTACTTTTGGTACGCGA	398.593	678.436	721.744	790.513	1016.11	1032.48	494.626	980.854	327.769	689.861	456.722	238.148	737.586	359.98	290.841	399.96	170.19	379.452	641.309	413.483	305.859	406.713	608.043	303.451	262.158	390.851	400.326	409.354	425.57	598.175	472.573	597.011	470.231	586.138	756.148	241.33	533.618	652.638	539.268	334.344	346.215	414.322	506.03	391.138	392.03	471.909
isomiR 2	miR-126-5p-CATTATTACTTTTGGTACGCGT	546.324	453.551	400.742	547.97	584.799	556.22	450.915	639.5	722.611	327.684	633.051	417.068	463.08	530.62	497.11	613.272	526.043	561.017	421.483	454.475	500.003	278.006	504.94	405.43	577.718	393.234	191.892	390.314	490.842	442.348	263.646	497.861	588.404	491.864	507.609	493.629	438.548	417.176	398.229	328.862	195.687	320.606	362.113	515.591	283.522	489.887
isomiR 3	miR-126-5p-CATTATTACTTTTGGTACG	150.518	219.216	237.174	265.002	238.971	170.343	121.931	285.182	84.7897	198.335	112.735	56.7607	162.317	123.889	109.323	127.987	59.8245	104.043	148.973	135.451	83.5147	144.151	166.551	74.6191	64.3257	104.862	109.18	66.639	109.656	236.254	278.569	109.698	123.097	104.521	120.057	74.5928	76.6693	148.443	128.595	104.14	155.546	108.513	69.6371	78.2276	115.509	139.326
isomiR 4	miR-126-5p-CATTATTACTTTTGGTACGC	69.6842	69.9224	63.3826	74.1106	120.457	121.673	48.3123	56.1723	59.4794	68.9861	57.8129	43.1875	90.7064	49.0882	47.4421	79.992	54.6672	75.4823	59.9524	48.1209	53.1457	46.3344	79.31	74.6191	50.9751	66.7307	19.8509	44.426	86.1584	60.3202	29.8467	48.5204	43.084	55.3347	90.5693	32.9086	24.5342	33.2717	49.7786	16.4431	40.1409	34.5268	18.5699	64.0044	59.5045	71.91
isomiR 5	miR-126-5p-CATTATTACCTTTGGTACGCG	52.96	45.3551	47.0258	56.1444	48.5713	59.0984	69.0176	38.8885	39.2311	31.6186	40.469	49.3571	38.1922	44.4131	47.4421	30.2192	42.2897	48.9615	43.6017	33.8628	45.5535	36.0379	39.655	42.2841	53.4025	16.6827	19.8509	41.2527	46.9955	95.5069	74.6168	37.9724	50.4698	47.137	65.2941	39.4903	46.0016	58.8654	43.5563	21.9242	10.0352	44.3916	27.8549	44.4475	38.5029	62.9212
isomiR 6	miR-126-5p-CAATATTACTTTTGGTACGCG	19.5116	41.5755	32.7136	56.1444	27.1999	41.7165	57.5147	69.1351	36.7	22.9954	20.2345	35.7839	35.8052	39.7381	37.1286	19.5536	38.1639	57.1218	32.7013	32.0806	44.4688	43.7603	26.4367	29.8476	47.334	33.3653	16.5424	28.5596	33.9412	45.2401	49.7445	35.8629	39.3911	43.0381	69.5067	35.1025	21.4674	43.5092	35.2599	27.4052	40.1409	24.662	37.1398	31.1133	28.0021	26.9662
isomiR 7	miR-126-5p-ATTATTACTTTTGGTACGCGCT	44.5979	60.4734	38.8474	29.1951	56.3427	27.811	34.5088	56.1723	37.9655	22.9954	28.9064	28.3803	81.1584	23.3753	28.8778	33.7744	14.4404	30.6009	41.785	12.4758	24.9459	23.1672	55.517	27.3603	16.9917	30.9821	46.3188	12.6931	36.552	45.2401	19.8978	40.082	25.8504	30.7415	52.6566	32.9086	15.3339	28.153	33.1857	5.48104	0	24.662	32.4973	26.6685	24.5019	44.9437
isomiR 8	miR-126-5p-ATTATTACTTTTGGTACGCG	22.2989	34.0163	44.9812	58.3902	46.6285	48.6693	39.11	56.1723	17.7173	28.7442	31.7971	18.5089	16.7091	21.0378	26.8151	24.8864	20.6291	30.6009	25.4343	30.2983	16.2691	28.3155	15.862	17.4111	12.1369	23.8324	26.4679	25.3863	26.1086	50.2668	49.7445	42.1916	16.0026	38.9393	33.7002	10.9695	15.3339	20.4749	24.8893	38.3673	25.088	39.4592	41.7823	14.2232	31.5024	4.49437
isomiR 9	miR-126-5p-AATTATTACTTTTGGTACGCG	25.0863	47.2449	20.446	31.4409	42.7427	27.811	29.9076	34.5676	31.638	14.3721	20.2345	19.7428	21.4831	35.063	18.5643	24.8864	23.7235	28.5609	34.518	16.0403	30.369	20.5931	15.862	27.3603	32.7697	23.8324	39.7018	22.213	23.4977	30.1601	14.9234	25.315	19.6955	28.6921	61.0816	24.133	18.4006	46.0685	29.0375	5.48104	15.0528	34.5268	32.4973	24.8906	17.5013	31.4606
isomiR 10	miR-126-5p-CATTATTACTCTTGGTACGCG	13.9368	30.2367	32.7136	26.9493	36.9142	13.9055	39.11	34.5676	29.1069	20.121	31.7971	32.0821	19.0961	35.063	24.7524	33.7744	21.6606	40.8013	29.0678	16.0403	23.8613	10.2965	26.4367	7.46191	35.1971	28.5989	26.4679	28.5596	18.276	40.2134	29.8467	25.315	27.0814	22.5438	42.1252	19.7451	33.7345	40.9498	26.9634	27.4052	5.01761	19.7296	9.28495	17.779	14.0011	4.49437
isomiR 11	miR-126-5p-CATTACTACTTTTGGTACGCG	8.3621	28.3469	28.6244	24.7035	38.857	48.6693	23.0059	12.9628	16.4517	28.7442	28.9064	17.275	14.3221	32.7255	30.9405	19.5536	21.6606	28.5609	27.2511	19.6048	24.9459	23.1672	26.4367	14.9238	33.9834	11.9162	26.4679	19.0397	31.3303	40.2134	24.8723	27.4245	22.1575	10.2472	58.9753	21.9391	33.7345	40.9498	33.1857	10.9621	15.0528	34.5268	9.28495	18.668	14.0011	13.4831
isomiR 12	miR-126-5p-CATTATTACTTTTGGTACGCGC	39.0231	17.0082	32.7136	24.7035	29.1428	24.3346	18.4047	30.2466	32.9035	20.121	17.3439	20.9768	31.0311	16.3627	16.5016	28.4416	29.9122	36.7211	23.6176	12.4758	29.2844	30.8896	21.1493	19.8984	23.0602	16.6827	16.5424	15.8664	13.0543	40.2134	9.94891	23.2054	35.6982	18.4449	37.9127	32.9086	21.4674	20.4749	10.3705	16.4431	5.01761	9.86481	18.5699	30.2243	31.5024	40.4494
isomiR 13	miR-126-5p-CATTATTACTTTTGGTGCGCG	16.7242	39.6857	36.8028	26.9493	36.9142	31.2874	27.607	25.9257	25.3104	25.8698	28.9064	23.4446	23.8701	25.7129	20.627	21.3312	23.7235	28.5609	23.6176	17.8225	37.9612	20.5931	10.5747	12.4365	30.3423	26.2156	19.8509	9.51986	28.7195	25.1334	29.8467	16.8766	35.6982	28.6921	31.5939	10.9695	15.3339	10.2375	26.9634	27.4052	10.0352	19.7296	9.28495	17.779	10.5008	22.4719
isomiR 14	miR-126-5p-CACTATTACTTTTGGTACGCG	19.5116	30.2367	14.3122	22.4578	15.5428	31.2874	41.4106	12.9628	16.4517	11.4977	43.3597	18.5089	23.8701	23.3753	16.5016	28.4416	18.5662	30.6009	16.3506	14.258	17.3537	25.7413	21.1493	27.3603	31.556	23.8324	29.7763	19.0397	5.22172	15.08	29.8467	23.2054	20.9265	28.6921	23.1689	13.1634	15.3339	23.0343	22.8152	21.9242	30.1057	34.5268	9.28495	19.5569	17.5013	26.9662
isomiR 15	miR-126-5p-CGTTATTACTTTTGGTACGCG	13.9368	24.5673	12.2676	20.212	21.3714	20.8583	13.8035	8.64189	22.7793	22.9954	26.0158	18.5089	26.2571	42.0756	10.3135	23.1088	37.1324	26.5208	25.4343	14.258	30.369	28.3155	23.793	32.3349	27.9149	26.2156	3.30848	15.8664	28.7195	25.1334	9.94891	6.32874	18.4646	20.4943	40.019	21.9391	18.4006	48.6279	20.7411	16.4431	20.0704	14.7972	23.2124	24.8906	7.00053	17.9775
isomiR 16	miR-126-5p-CATTATTACTTTTGGTACGCA	33.4484	35.9061	34.7582	44.9155	25.2571	41.7165	18.4047	21.6047	17.7173	37.3675	28.9064	16.0411	16.7091	14.0252	14.4389	10.6656	15.4718	14.2804	12.7172	14.258	19.5229	20.5931	18.5057	12.4365	23.0602	11.9162	9.92545	9.51986	23.4977	10.0534	14.9234	18.9862	22.1575	26.6427	29.4877	8.77562	27.6009	28.153	8.29644	5.48104	10.0352	4.93241	13.9274	17.779	17.5013	31.4606
isomiR 17	miR-126-5p-CATTATTACTTTTGGTACACG	13.9368	26.4571	26.5798	15.7204	29.1428	24.3346	20.7053	34.5676	24.0448	22.9954	20.2345	16.0411	19.0961	21.0378	16.5016	17.776	15.4718	24.4808	10.9004	19.6048	23.8613	12.8707	31.724	19.8984	19.4191	14.2994	23.1594	15.8664	18.276	15.08	14.9234	21.0958	13.5407	14.346	40.019	21.9391	18.4006	25.5936	18.667	21.9242	20.0704	9.86481	9.28495	17.779	10.5008	17.9775
isomiR 18	miR-126-5p-CATTATTACTTTCGGTACGCG	16.7242	28.3469	16.3568	6.73733	29.1428	20.8583	23.0059	21.6047	7.59311	11.4977	17.3439	20.9768	16.7091	14.0252	16.5016	12.4432	24.755	18.3606	12.7172	10.6935	11.9307	23.1672	18.5057	14.9238	21.8465	14.2994	23.1594	12.6931	15.6652	30.1601	24.8723	10.5479	13.5407	14.346	52.6566	4.38781	30.6677	40.9498	22.8152	27.4052	5.01761	24.662	4.64248	12.4453	10.5008	17.9775
isomiR 19	miR-126-5p-CATTATTACTTTTGGTACGAG	27.8737	18.8979	28.6244	17.9662	29.1428	10.4291	36.8094	21.6047	18.9828	17.2465	17.3439	27.1464	19.0961	25.7129	12.3762	5.3328	15.4718	32.641	14.5339	23.1693	11.9307	12.8707	10.5747	14.9238	26.7012	14.2994	16.5424	12.6931	23.4977	25.1334	14.9234	12.6575	22.1575	10.2472	40.019	17.5512	33.7345	5.11873	18.667	16.4431	0	19.7296	4.64248	11.5564	10.5008	17.9775
isomiR 20	miR-126-5p-CATTATTACTTTTGGTACGTG	13.9368	26.4571	18.4014	17.9662	17.4857	34.7638	13.8035	17.2838	10.1241	11.4977	8.67193	16.0411	21.4831	16.3627	14.4389	17.776	15.4718	14.2804	23.6176	7.12902	15.1845	18.0189	23.793	9.94921	18.2054	16.6827	19.8509	9.51986	15.6652	40.2134	24.8723	21.0958	14.7717	14.346	25.2751	19.7451	24.5342	28.153	12.4447	16.4431	10.0352	19.7296	9.28495	17.779	7.00053	13.4831
isomiR 21	miR-126-5p-CATTATTGCTTTTGGTACGCG	5.57473	18.8979	20.446	6.73733	21.3714	24.3346	9.20235	12.9628	18.9828	22.9954	26.0158	17.275	19.0961	21.0378	10.3135	5.3328	14.4404	16.3205	14.5339	7.12902	24.9459	10.2965	21.1493	17.4111	25.4875	7.14971	26.4679	12.6931	2.61086	15.08	14.9234	10.5479	13.5407	32.791	40.019	24.133	12.2671	23.0343	14.5188	10.9621	15.0528	19.7296	27.8549	16.8901	10.5008	26.9662
isomiR 22	miR-126-5p-CATTATTAATTTTGGTACGCG	19.5116	18.8979	18.4014	13.4747	21.3714	6.95276	23.0059	4.32094	15.1862	8.62327	11.5626	9.87142	11.9351	16.3627	14.4389	12.4432	9.28311	26.5208	19.9841	5.34676	22.7767	10.2965	29.0803	12.4365	24.2738	14.2994	23.1594	0	18.276	25.1334	24.8723	14.7671	14.7717	14.346	29.4877	30.7147	12.2671	25.5936	14.5188	5.48104	20.0704	39.4592	9.28495	15.1122	14.0011	4.49437
isomiR 23	miR-126-5p-CATTATTACTTTTGGCACGCG	5.57473	17.0082	16.3568	29.1951	17.4857	6.95276	16.1041	17.2838	16.4517	11.4977	11.5626	11.1054	7.16103	14.0252	4.1254	8.888	14.4404	20.4006	7.26695	10.6935	15.1845	18.0189	21.1493	9.94921	19.4191	9.53295	29.7763	9.51986	5.22172	15.08	39.7956	23.2054	4.92389	22.5438	40.019	19.7451	21.4674	20.4749	18.667	5.48104	10.0352	14.7972	13.9274	18.668	3.50027	4.49437
isomiR 24	miR-126-5p-CATCATTACTTTTGGTACGCG	13.9368	15.1184	12.2676	11.2289	19.4285	13.9055	18.4047	12.9628	11.3897	11.4977	17.3439	12.3393	11.9351	16.3627	18.5643	17.776	8.25165	16.3205	18.1674	3.56451	10.8461	5.14827	13.2183	12.4365	24.2738	14.2994	23.1594	9.51986	18.276	15.08	34.8212	10.5479	4.92389	8.19774	21.0626	15.3573	21.4674	28.153	20.7411	10.9621	5.01761	14.7972	13.9274	17.779	24.5019	0
isomiR 25	miR-126-5p-CATTATTACTTTTGGTAAGCG	19.5116	22.6775	14.3122	11.2289	9.71426	10.4291	9.20235	17.2838	15.1862	11.4977	20.2345	16.0411	21.4831	11.6877	10.3135	19.5536	8.25165	14.2804	10.9004	7.12902	11.9307	7.7224	5.28733	24.873	19.4191	7.14971	9.92545	12.6931	15.6652	0	24.8723	8.43832	18.4646	22.5438	18.9564	6.58172	24.5342	17.9155	4.14822	21.9242	20.0704	4.93241	13.9274	12.4453	3.50027	22.4719
isomiR 26	miR-126-5p-CATTATTACTTTTGGAACGCG	5.57473	9.44897	18.4014	6.73733	31.0856	17.3819	13.8035	25.9257	10.1241	14.3721	23.1252	9.87142	16.7091	14.0252	8.2508	14.2208	10.3146	20.4006	14.5339	10.6935	19.5229	10.2965	13.2183	7.46191	12.1369	9.53295	9.92545	9.51986	20.8869	15.08	24.8723	8.43832	11.0787	16.3955	27.3814	17.5512	9.20031	12.7968	16.5929	5.48104	15.0528	14.7972	4.64248	12.4453	7.00053	13.4831
isomiR 27	miR-126-5p-CATTATTACTTTTGGTACGCGTT	13.9368	11.3388	18.4014	11.2289	5.82856	6.95276	13.8035	17.2838	37.9655	5.74884	17.3439	20.9768	7.16103	11.6877	12.3762	15.9984	27.8493	20.4006	16.3506	23.1693	15.1845	0	7.931	14.9238	19.4191	19.0659	0	12.6931	10.4434	10.0534	4.97445	18.9862	14.7717	6.1483	25.2751	8.77562	3.06677	5.11873	18.667	5.48104	5.01761	9.86481	13.9274	29.3354	10.5008	8.98875
isomiR 28	miR-126-5p-CATTATTACTTTTGGTACGCGG	2.78737	17.0082	30.669	24.7035	19.4285	13.9055	9.20235	21.6047	3.79655	14.3721	14.4532	1.23393	16.7091	16.3627	12.3762	5.3328	7.22019	6.12019	14.5339	10.6935	7.59224	12.8707	15.862	4.9746	6.06846	14.2994	9.92545	9.51986	13.0543	10.0534	4.97445	27.4245	13.5407	8.19774	18.9564	2.19391	24.5342	23.0343	16.5929	16.4431	10.0352	0	4.64248	8.8895	14.0011	40.4494
isomiR 1	miR-1277-5p-TATATATATATATGTACGTAT	50.1726	20.7877	26.5798	22.4578	34.9713	27.811	52.9135	38.8885	80.9932	14.3721	66.4848	60.4625	26.2571	39.7381	35.0659	92.4352	42.2897	48.9615	19.9841	46.3386	30.369	10.2965	29.0803	64.6699	125.01	38.1318	9.92545	19.0397	33.9412	10.0534	24.8723	21.0958	49.2389	57.3842	18.9564	35.1025	52.1351	48.6279	24.8893	16.4431	20.0704	0	55.7097	53.337	14.0011	26.9662
Canonical	miR-128-3p-TCACAGTGAACCGGTCTCTTT	256.438	143.624	102.23	105.552	136	152.961	262.267	159.875	450.524	158.093	303.518	314.652	174.252	254.791	307.342	277.306	339.349	267.248	152.606	174.661	263.559	133.855	174.482	246.243	280.363	235.941	82.7121	130.105	253.253	85.4536	94.5146	221.506	221.575	170.103	130.588	179.9	134.938	125.409	143.114	104.14	130.458	143.04	148.559	257.796	178.514	215.73
isomiR 1	miR-128-3p-TCACAGTGAACCGGTCTCTTTT	80.8336	69.9224	34.7582	35.9324	50.5142	34.7638	69.0176	86.4189	244.245	28.7442	106.954	118.457	42.9662	114.539	150.577	85.3248	160.907	69.3621	63.5859	73.0724	100.868	48.9085	44.9423	87.0556	120.156	92.9463	39.7018	28.5596	80.9367	65.3468	44.7701	78.0545	82.4751	63.5325	25.2751	70.205	46.0016	40.9498	39.4081	43.8483	20.0704	49.3241	74.2796	112.008	35.0027	76.4044
isomiR 2	miR-128-3p-TCACAGTGAACCGGTCTCT	47.3852	66.1428	110.408	130.255	89.3712	93.8622	39.11	38.8885	41.7621	109.228	46.2503	24.6786	57.2883	93.5013	47.4421	33.7744	25.7864	30.6009	56.3189	105.153	39.0458	79.7981	103.103	49.746	26.7012	71.4971	62.8612	85.6788	49.6063	55.2935	74.6168	44.3012	65.2415	110.669	48.444	70.205	42.9348	63.9841	78.8161	98.6587	55.1937	34.5268	51.0672	17.779	126.01	85.3931
isomiR 3	miR-128-3p-TCACAGTGAACCGGTCTCTT	55.7473	35.9061	83.8286	78.6022	66.057	76.4803	41.4106	34.5676	48.0897	68.9861	60.7035	44.4214	50.1272	81.8137	26.8151	24.8864	42.2897	44.8814	50.8687	69.5079	40.1304	38.612	39.655	52.2333	35.1971	69.1139	52.9357	63.4657	26.1086	60.3202	24.8723	50.6299	44.315	67.6314	50.5503	30.7147	36.8012	61.4247	33.1857	65.7725	40.1409	34.5268	64.9947	45.3365	84.0064	53.9325
isomiR 4	miR-128-3p-TCACAGTGAACCGGTCTCTTTA	19.5116	13.2286	18.4014	11.2289	9.71426	6.95276	9.20235	30.2466	30.3724	8.62327	14.4532	30.8482	26.2571	11.6877	12.3762	19.5536	27.8493	20.4006	18.1674	16.0403	16.2691	15.4448	13.2183	14.9238	14.5643	21.4491	0	15.8664	20.8869	10.0534	19.8978	12.6575	8.6168	18.4449	16.8501	10.9695	15.3339	20.4749	26.9634	5.48104	10.0352	9.86481	4.64248	24.8906	14.0011	17.9775
isomiR 5	miR-128-3p-TCACAGTGAACCGGTCTCTTTTT	13.9368	7.55918	12.2676	8.98311	5.82856	3.47638	16.1041	0	51.8862	8.62327	8.67193	30.8482	4.77402	25.7129	22.6897	40.8848	38.1639	20.4006	7.26695	21.3871	20.6075	12.8707	10.5747	14.9238	21.8465	26.2156	6.61696	9.51986	13.0543	15.08	0	12.6575	8.6168	16.3955	16.8501	10.9695	15.3339	5.11873	8.29644	0	10.0352	4.93241	18.5699	15.1122	10.5008	13.4831
isomiR 1	miR-1294-TGTGAGGTTGGCATTGTTGT	11.1495	3.77959	18.4014	29.1951	9.71426	31.2874	13.8035	17.2838	8.85863	34.4931	8.67193	14.8071	16.7091	9.35013	18.5643	7.1104	13.4089	12.2404	3.63348	23.1693	15.1845	5.14827	13.2183	19.8984	14.5643	14.2994	29.7763	19.0397	7.83258	20.1067	19.8978	10.5479	30.7743	20.4943	18.9564	13.1634	21.4674	35.8311	14.5188	43.8483	25.088	39.4592	23.2124	8.8895	24.5019	31.4606
isomiR 1	miR-1301-3p-TTGCAGCTGCCTGGGAGTGACTTCT	22.2989	30.2367	4.0892	17.9662	17.4857	17.3819	18.4047	12.9628	56.9483	14.3721	26.0158	67.866	23.8701	51.4257	49.5048	40.8848	70.139	38.7612	29.0678	37.4273	29.2844	2.57413	15.862	47.2587	37.6245	14.2994	3.30848	12.6931	20.8869	10.0534	29.8467	37.9724	39.3911	28.6921	6.31879	28.5208	24.5342	17.9155	20.7411	38.3673	10.0352	29.5944	9.28495	53.337	21.0016	44.9437
isomiR 1	miR-1306-5p-CCACCTCCCCTGCAAACGTCC	5.57473	22.6775	8.1784	11.2289	19.4285	0	13.8035	34.5676	27.8414	17.2465	28.9064	20.9768	11.9351	18.7003	22.6897	5.3328	19.5977	10.2003	14.5339	3.56451	11.9307	7.7224	5.28733	17.4111	20.6328	30.9821	3.30848	15.8664	5.22172	10.0534	14.9234	21.0958	19.6955	4.09887	0	21.9391	6.13354	5.11873	22.8152	10.9621	5.01761	4.93241	13.9274	16.0011	17.5013	22.4719
isomiR 1	miR-1307-3p-ACTCGGCGTGGCGTCGGTCGTGG	384.657	240.004	159.479	112.289	182.628	201.63	473.921	267.899	901.049	106.354	612.817	739.123	262.571	437.119	670.377	545.723	683.856	569.178	307.029	347.54	529.288	144.151	163.907	417.867	570.435	533.845	76.0951	228.477	412.516	306.627	129.336	525.286	445.612	247.982	160.076	478.271	263.742	248.258	253.041	279.533	175.616	221.958	297.118	513.813	199.515	238.202
isomiR 2	miR-1307-3p-CTCGGCGTGGCGTCGGTCGTGG	217.415	141.735	79.7394	56.1444	91.3141	100.815	236.96	168.517	412.559	77.6094	251.486	315.886	155.156	250.116	284.652	197.314	238.266	250.928	152.606	160.403	218.006	97.8171	81.9536	213.908	281.577	212.108	69.4781	126.931	177.539	170.907	74.6168	219.396	203.11	81.9774	52.6566	175.512	113.471	104.934	114.076	115.102	80.2817	172.634	143.917	200.014	91.0069	80.8987
isomiR 3	miR-1307-3p-ACTCGGCGTGGCGTCGGTCGTGGT	86.4084	47.2449	22.4906	20.212	33.0285	20.8583	69.0176	99.3817	199.952	40.2419	80.938	181.387	59.6753	128.564	154.702	135.098	148.53	134.644	103.554	85.5482	132.322	33.4637	42.2986	104.467	134.72	119.162	16.5424	53.9459	88.7693	50.2668	44.7701	153.999	129.252	47.137	37.9127	105.307	70.5357	74.2215	95.409	10.9621	25.088	88.7833	88.207	177.79	56.0043	49.4381
isomiR 4	miR-1307-3p-ACTCGGCGTGGCGTCGGTCGTGT	105.92	43.4653	38.8474	15.7204	44.6856	24.3346	64.4164	51.8513	154.393	22.9954	83.8287	134.498	54.9013	72.4635	107.26	74.6592	108.303	128.524	50.8687	46.3386	86.7685	28.3155	63.448	79.5937	86.1722	85.7966	23.1594	57.1192	52.2172	40.2134	29.8467	111.808	72.6273	45.0876	42.1252	68.0111	39.868	33.2717	24.8893	21.9242	35.1233	24.662	51.0672	100.451	35.0027	53.9325
isomiR 5	miR-1307-3p-CTCGGCGTGGCGTCGGTCGTGGT	44.5979	24.5673	18.4014	13.4747	11.6571	10.4291	41.4106	38.8885	86.0552	17.2465	49.141	49.3571	31.0311	30.3879	53.6302	33.7744	50.5414	55.0817	43.6017	19.6048	42.2996	7.7224	7.931	34.8222	53.4025	47.6648	23.1594	22.213	33.9412	40.2134	19.8978	52.7395	49.2389	16.3955	6.31879	41.6842	39.868	17.9155	26.9634	27.4052	25.088	44.3916	32.4973	63.1155	21.0016	31.4606
Canonical	miR-1307-3p-ACTCGGCGTGGCGTCGGTCGTG	30.661	30.2367	16.3568	13.4747	23.3142	20.8583	36.8094	51.8513	55.6828	37.3675	43.3597	57.9946	21.4831	28.0504	35.0659	24.8864	50.5414	48.9615	49.0519	26.7338	31.4536	12.8707	18.5057	29.8476	36.4108	35.7486	16.5424	31.7329	28.7195	40.2134	34.8212	33.7533	28.3123	20.4943	14.7438	19.7451	24.5342	28.153	29.0375	32.8862	20.0704	14.7972	41.7823	43.5586	17.5013	22.4719
isomiR 6	miR-1307-3p-CTCGGCGTGGCGTCGGTCGTG	13.9368	15.1184	14.3122	11.2289	21.3714	20.8583	32.2082	21.6047	22.7793	11.4977	8.67193	22.2107	9.54804	28.0504	20.627	15.9984	11.346	12.2404	16.3506	10.6935	7.59224	7.7224	23.793	14.9238	23.0602	19.0659	13.2339	15.8664	10.4434	5.02668	19.8978	8.43832	23.3885	12.2966	14.7438	24.133	9.20031	15.3562	14.5188	16.4431	10.0352	29.5944	18.5699	10.6674	28.0021	17.9775
isomiR 1	miR-1307-5p-TCGACCGGACCTCGACCGGCTCG	39.0231	22.6775	28.6244	15.7204	25.2571	17.3819	34.5088	25.9257	91.1173	20.121	40.469	51.825	16.7091	30.3879	55.6929	40.8848	43.3212	46.9214	34.518	30.2983	33.6228	7.7224	13.2183	29.8476	48.5477	40.515	3.30848	28.5596	26.1086	40.2134	0	50.6299	46.7769	24.5932	27.3814	39.4903	18.4006	15.3562	16.5929	21.9242	0	4.93241	23.2124	53.337	21.0016	35.955
Canonical	miR-1307-5p-TCGACCGGACCTCGACCGGCT	30.661	17.0082	20.446	20.212	29.1428	76.4803	20.7053	34.5676	37.9655	14.3721	31.7971	37.0178	16.7091	18.7003	20.627	39.1072	21.6606	26.5208	18.1674	26.7338	16.2691	10.2965	15.862	9.94921	30.3423	23.8324	19.8509	12.6931	18.276	25.1334	24.8723	18.9862	33.2362	40.9887	21.0626	30.7147	27.6009	20.4749	20.7411	5.48104	15.0528	14.7972	4.64248	17.779	21.0016	8.98875
isomiR 1	miR-130a-3p-CAGTGCAATGTTAAAAGGGCATT	52.96	11.3388	18.4014	15.7204	27.1999	41.7165	50.6129	25.9257	115.162	20.121	34.6877	41.9536	59.6753	81.8137	68.0691	101.323	63.9503	61.2019	21.8009	71.2902	43.3842	15.4448	50.2296	29.8476	57.0435	66.7307	19.8509	19.0397	41.7738	40.2134	34.8212	69.6162	46.7769	26.6427	21.0626	72.3989	33.7345	17.9155	49.7786	27.4052	30.1057	24.662	41.7823	90.6729	49.0037	44.9437
isomiR 2	miR-130a-3p-CAGTGCAATGTTAAAAGGGCA	39.0231	45.3551	34.7582	69.6191	42.7427	34.7638	25.3065	34.5676	30.3724	28.7442	17.3439	33.3161	38.1922	56.1008	22.6897	67.5488	28.8808	26.5208	39.9682	60.5966	23.8613	46.3344	15.862	34.8222	18.2054	64.3474	39.7018	31.7329	18.276	25.1334	24.8723	31.6437	33.2362	47.137	21.0626	19.7451	42.9348	20.4749	12.4447	38.3673	65.2289	14.7972	13.9274	16.0011	38.5029	26.9662
Canonical	miR-130a-3p-CAGTGCAATGTTAAAAGGGCAT	33.4484	5.66938	16.3568	8.98311	25.2571	10.4291	23.0059	17.2838	64.5414	20.121	23.1252	33.3161	19.0961	46.7507	43.3167	79.992	28.8808	22.4407	5.45022	57.0321	27.1151	5.14827	23.793	24.873	25.4875	50.048	0	9.51986	33.9412	10.0534	19.8978	23.2054	23.3885	10.2472	6.31879	28.5208	12.2671	15.3562	22.8152	10.9621	0	0	4.64248	36.447	14.0011	26.9662
isomiR 3	miR-130a-3p-CAGTGCAATGTTAAAAGGG	33.4484	15.1184	20.446	13.4747	13.6	3.47638	20.7053	8.64189	17.7173	14.3721	11.5626	14.8071	9.54804	21.0378	6.1881	21.3312	13.4089	4.08013	16.3506	12.4758	13.0153	20.5931	34.3676	17.4111	15.778	14.2994	16.5424	3.17329	15.6652	15.08	24.8723	16.8766	8.6168	12.2966	12.6376	8.77562	9.20031	7.67809	6.22233	27.4052	20.0704	9.86481	0	15.1122	3.50027	8.98875
isomiR 1	miR-130b-5p-ACTCTTTCCCTGTTGCACTACT	36.2358	11.3388	6.1338	20.212	11.6571	3.47638	29.9076	17.2838	73.4001	5.74884	28.9064	65.3982	9.54804	51.4257	53.6302	49.7728	48.4784	42.8413	14.5339	32.0806	80.2608	20.5931	18.5057	54.7206	32.7697	19.0659	9.92545	28.5596	54.8281	15.08	14.9234	29.5341	44.315	30.7415	4.21252	19.7451	15.3339	25.5936	22.8152	10.9621	0	4.93241	37.1398	34.6691	38.5029	22.4719
isomiR 1	miR-130b-3p-CAGTGCAATGATGAAAGGGCA	19.5116	20.7877	28.6244	26.9493	29.1428	10.4291	0	34.5676	0	25.8698	14.4532	33.3161	16.7091	35.063	20.627	10.6656	10.3146	10.2003	10.9004	12.4758	10.8461	30.8896	7.931	32.3349	8.49585	16.6827	9.92545	9.51986	10.4434	15.08	24.8723	4.21916	14.7717	14.346	14.7438	17.5512	15.3339	10.2375	16.5929	21.9242	10.0352	0	32.4973	7.1116	17.5013	8.98875
Canonical	miR-132-3p-TAACAGTCTACAGCCATGGTCG	16.7242	17.0082	24.5352	17.9662	23.3142	27.811	25.3065	43.2094	26.5759	22.9954	14.4532	23.4446	23.8701	25.7129	22.6897	24.8864	17.5348	22.4407	12.7172	21.3871	41.215	7.7224	34.3676	14.9238	20.6328	11.9162	13.2339	25.3863	23.4977	20.1067	19.8978	29.5341	16.0026	26.6427	23.1689	24.133	18.4006	17.9155	12.4447	10.9621	5.01761	24.662	37.1398	22.2238	10.5008	13.4831
isomiR 1	miR-132-3p-TAACAGTCTACAGCCATGGTCGT	30.661	3.77959	12.2676	11.2289	15.5428	17.3819	32.2082	17.2838	32.9035	31.6186	23.1252	20.9768	14.3221	32.7255	16.5016	24.8864	18.5662	18.3606	19.9841	16.0403	16.2691	18.0189	52.8733	19.8984	15.778	23.8324	6.61696	15.8664	18.276	20.1067	4.97445	21.0958	23.3885	24.5932	18.9564	26.3269	24.5342	28.153	20.7411	5.48104	10.0352	34.5268	23.2124	29.3354	28.0021	31.4606
Canonical	miR-134-5p-TGTGACTGGTTGACCAGAGGGG	94.7705	77.4816	42.9366	76.3564	46.6285	45.1929	154.139	73.4561	210.076	51.7396	34.6877	144.37	62.0623	212.716	88.6961	39.1072	389.89	261.128	139.889	188.919	134.491	33.4637	126.896	176.598	110.446	173.976	56.2442	136.451	133.154	175.934	49.7445	352.3	148.948	116.818	153.757	177.706	119.604	102.375	26.9634	38.3673	20.0704	78.9185	185.699	290.687	122.509	49.4381
isomiR 1	miR-134-5p-TGTGACTGGTTGACCAGAGGGGT	5.57473	7.55918	0	20.212	0	3.47638	46.0117	12.9628	22.7793	2.87442	5.78129	28.3803	7.16103	28.0504	20.627	3.5552	47.447	51.0016	16.3506	16.0403	17.3537	5.14827	7.931	24.873	15.778	28.5989	3.30848	28.5596	28.7195	20.1067	14.9234	48.5204	27.0814	6.1483	27.3814	21.9391	9.20031	15.3562	4.14822	0	0	14.7972	23.2124	40.0028	31.5024	8.98875
Canonical	miR-139-3p-TGGAGACGCGGCCCTGTTGGAGT	122.644	77.4816	89.9624	51.6529	46.6285	73.0039	142.636	142.591	136.676	94.8559	141.642	109.82	121.738	142.59	109.323	111.989	89.7367	167.285	98.1039	103.371	200.652	72.0757	148.045	131.827	87.3858	109.629	92.6375	92.0253	174.928	80.4269	159.183	132.904	104.633	71.7302	84.2505	100.92	85.8696	74.2215	58.0751	65.7725	125.44	192.364	139.274	114.675	157.512	179.775
isomiR 1	miR-139-3p-TGGAGACGCGGCCCTGTTGGAG	33.4484	22.6775	40.892	26.9493	40.7999	10.4291	41.4106	69.1351	22.7793	54.614	17.3439	11.1054	97.8675	42.0756	70.1318	17.776	15.4718	48.9615	39.9682	30.2983	41.215	25.7413	37.0113	22.3857	9.70954	47.6648	29.7763	31.7329	28.7195	35.1868	109.438	61.1778	34.4672	22.5438	18.9564	39.4903	15.3339	25.5936	31.1116	27.4052	35.1233	44.3916	55.7097	23.1127	42.0032	58.4269
isomiR 2	miR-139-3p-TGGAGACGCGGCCCTGTTGGAGA	11.1495	24.5673	18.4014	29.1951	11.6571	3.47638	29.9076	30.2466	8.85863	43.1163	8.67193	4.93571	47.7402	9.35013	28.8778	10.6656	7.22019	14.2804	16.3506	12.4758	5.42303	5.14827	18.5057	12.4365	3.64108	11.9162	19.8509	6.34657	7.83258	35.1868	24.8723	21.0958	11.0787	16.3955	29.4877	15.3573	12.2671	20.4749	18.667	16.4431	20.0704	34.5268	27.8549	21.3348	10.5008	49.4381
isomiR 3	miR-139-3p-TGGAGACGCGGCCCTGTTGGA	16.7242	9.44897	18.4014	24.7035	13.6	20.8583	20.7053	60.4932	7.59311	22.9954	14.4532	4.93571	23.8701	4.67507	37.1286	19.5536	8.25165	8.16025	12.7172	14.258	24.9459	25.7413	37.0113	14.9238	2.42738	9.53295	19.8509	6.34657	5.22172	10.0534	24.8723	14.7671	12.3097	12.2966	25.2751	24.133	15.3339	0	6.22233	32.8862	10.0352	44.3916	18.5699	23.1127	7.00053	17.9775
isomiR 4	miR-139-3p-TGGAGACGCGGCCCTGTTGGAA	16.7242	13.2286	12.2676	8.98311	15.5428	6.95276	23.0059	25.9257	3.79655	25.8698	8.67193	6.16964	38.1922	11.6877	14.4389	15.9984	4.12583	12.2404	18.1674	5.34676	13.0153	23.1672	15.862	4.9746	7.28215	19.0659	13.2339	9.51986	31.3303	20.1067	34.8212	14.7671	8.6168	18.4449	12.6376	8.77562	6.13354	20.4749	8.29644	16.4431	15.0528	24.662	18.5699	8.8895	10.5008	22.4719
isomiR 1	miR-139-5p-TCTACAGTGCACGTGTCTCCAG	41.8105	52.9143	53.1596	47.1613	69.9427	62.5748	41.4106	129.628	55.6828	77.6094	60.7035	28.3803	112.19	32.7255	43.3167	37.3296	26.8179	46.9214	52.6854	48.1209	29.2844	41.1861	63.448	24.873	15.778	52.4312	62.8612	25.3863	57.4389	75.4002	39.7956	90.712	43.084	49.1864	48.444	41.6842	42.9348	53.7466	53.9268	32.8862	50.1761	49.3241	46.4248	49.7812	31.5024	31.4606
Canonical	miR-139-5p-TCTACAGTGCACGTGTCTCCAGT	25.0863	32.1265	20.446	31.4409	17.4857	31.2874	41.4106	17.2838	32.9035	37.3675	34.6877	33.3161	31.0311	39.7381	24.7524	26.664	25.7864	57.1218	32.7013	23.1693	29.2844	25.7413	34.3676	34.8222	10.9232	33.3653	26.4679	31.7329	28.7195	30.1601	9.94891	27.4245	36.9291	26.6427	56.8691	10.9695	33.7345	15.3562	35.2599	43.8483	10.0352	59.1889	32.4973	35.558	10.5008	49.4381
isomiR 1	miR-140-3p-TACCACAGGGTAGAACCACGGA	270.375	300.477	351.671	424.452	338.056	809.996	220.856	458.02	179.704	482.903	176.329	234.446	417.727	254.791	259.9	234.643	173.285	179.526	495.97	570.321	254.882	337.211	478.503	305.938	202.687	383.701	377.167	215.784	344.634	281.494	273.595	289.013	249.887	297.168	549.734	289.595	285.21	245.699	365.043	449.445	647.272	473.511	292.476	234.683	542.541	426.966
isomiR 2	miR-140-3p-ACCACAGGGTAGAACCACGGA	203.478	179.53	353.716	401.994	287.542	590.984	151.839	276.54	134.145	393.796	187.892	250.487	346.117	130.902	264.025	229.31	171.222	97.923	463.268	556.063	186.552	303.748	341.033	184.06	168.703	369.402	350.699	168.184	240.199	115.614	218.876	164.547	227.73	231.586	296.983	234.748	331.211	151.002	321.487	290.495	602.113	468.579	259.979	151.122	388.529	377.527
Canonical	miR-140-3p-TACCACAGGGTAGAACCACGG	64.1094	69.9224	96.0962	132.501	99.0855	246.823	96.6247	108.024	53.1518	160.968	86.7193	67.866	128.899	72.4635	84.5707	71.104	63.9503	75.4823	128.988	110.5	67.2456	74.6499	118.965	49.746	74.0352	81.0301	62.8612	85.6788	75.715	90.4802	109.438	78.0545	60.3176	88.1257	195.882	76.7867	46.0016	92.1371	103.705	65.7725	120.423	143.04	106.777	74.6718	150.511	76.4044
isomiR 3	miR-140-3p-TACCACAGGGTAGAACCACGGAA	61.3221	54.804	67.4718	58.3902	89.3712	125.15	59.8153	103.703	43.0276	109.228	49.141	48.1232	140.834	23.3753	63.9437	51.5504	36.101	34.6811	119.905	119.411	60.7379	90.0947	148.045	67.1572	20.6328	71.4971	142.265	34.9062	70.4932	70.3735	99.4891	78.0545	48.0079	86.0763	65.2941	68.0111	58.2686	40.9498	76.742	82.2156	165.581	64.1213	83.5646	53.337	119.009	89.8875
isomiR 4	miR-140-3p-ACCACAGGGTAGAACCACGGAA	64.1094	47.2449	87.9178	83.0937	64.1141	111.244	41.4106	103.703	41.7621	143.721	46.2503	66.6321	121.738	60.7759	55.6929	56.8832	33.0066	22.4407	105.371	121.193	56.3995	92.6688	142.758	52.2333	19.4191	97.7127	129.031	53.9459	65.2715	45.2401	64.6679	40.082	39.3911	67.6314	56.8691	96.5318	67.469	56.306	76.742	120.583	140.493	93.7157	92.8495	46.2254	126.01	85.3931
isomiR 5	miR-140-3p-ACCACAGGGTAGAACCACGGAC	64.1094	22.6775	63.3826	38.1782	40.7999	69.5276	36.8094	90.7398	83.5242	54.614	66.4848	88.8428	62.0623	67.7885	57.7556	42.6624	42.2897	32.641	92.6537	119.411	47.7227	46.3344	60.8043	64.6699	57.0435	83.4133	33.0848	47.5993	52.2172	30.1601	44.7701	48.5204	51.7008	49.1864	35.8065	65.8172	61.3354	33.2717	116.15	49.3294	80.2817	78.9185	37.1398	57.7818	108.508	40.4494
isomiR 6	miR-140-3p-TACCACAGGGTAGAACCACG	50.1726	52.9143	55.2042	49.4071	42.7427	66.0512	46.0117	47.5304	30.3724	60.3629	57.8129	29.6143	66.8363	23.3753	37.1286	42.6624	36.101	36.7211	83.57	65.9434	24.9459	51.4827	79.31	32.3349	48.5477	28.5989	52.9357	44.426	46.9955	55.2935	79.5913	40.082	32.0053	49.1864	65.2941	26.3269	49.0683	40.9498	45.6304	49.3294	40.1409	93.7157	37.1398	21.3348	70.0053	49.4381
isomiR 7	miR-140-3p-TACCACAGGGTAGAACCACGGAC	27.8737	20.7877	38.8474	24.7035	19.4285	31.2874	27.607	73.4561	32.9035	51.7396	23.1252	43.1875	38.1922	4.67507	37.1286	21.3312	19.5977	22.4407	79.9365	62.3789	36.8766	28.3155	58.1606	52.2333	33.9834	28.5989	13.2339	50.7726	46.9955	30.1601	34.8212	48.5204	39.3911	24.5932	40.019	41.6842	49.0683	25.5936	45.6304	54.8104	55.1937	44.3916	51.0672	31.1133	42.0032	22.4719
isomiR 8	miR-140-3p-ACCACAGGGTAGAACCACGG	25.0863	13.2286	30.669	29.1951	25.2571	41.7165	25.3065	4.32094	12.6552	40.2419	28.9064	37.0178	31.0311	21.0378	10.3135	19.5536	10.3146	8.16025	36.3348	33.8628	19.5229	38.612	42.2986	17.4111	10.9232	30.9821	16.5424	6.34657	2.61086	10.0534	19.8978	10.5479	12.3097	26.6427	33.7002	13.1634	24.5342	10.2375	29.0375	32.8862	30.1057	34.5268	23.2124	16.8901	21.0016	31.4606
isomiR 9	miR-140-3p-ACCACAGGGTAGAACCACGGAT	19.5116	13.2286	18.4014	15.7204	21.3714	24.3346	13.8035	43.2094	12.6552	37.3675	8.67193	25.9125	21.4831	14.0252	22.6897	15.9984	18.5662	14.2804	27.2511	37.4273	24.9459	15.4448	23.793	19.8984	13.3506	28.5989	43.0103	15.8664	15.6652	15.08	4.97445	12.6575	20.9265	12.2966	16.8501	19.7451	3.06677	12.7968	24.8893	43.8483	45.1585	39.4592	13.9274	16.8901	21.0016	22.4719
isomiR 10	miR-140-3p-TACCACAGGGTAGAACCACGGAT	25.0863	3.77959	24.5352	15.7204	19.4285	13.9055	25.3065	30.2466	15.1862	17.2465	8.67193	24.6786	21.4831	4.67507	18.5643	14.2208	3.09437	10.2003	29.0678	30.2983	11.9307	18.0189	23.793	22.3857	10.9232	19.0659	0	12.6931	5.22172	35.1868	19.8978	16.8766	8.6168	10.2472	18.9564	30.7147	6.13354	10.2375	18.667	38.3673	30.1057	9.86481	27.8549	15.1122	28.0021	13.4831
Canonical	miR-140-5p-CAGTGGTTTTACCCTATGGTAG	89.1957	66.1428	49.0704	49.4071	34.9713	97.3386	73.6188	99.3817	93.6483	54.614	75.1568	107.352	54.9013	93.5013	70.1318	85.3248	93.8625	104.043	74.4863	60.5966	101.953	66.9275	92.5283	106.954	86.1722	83.4133	52.9357	63.4657	80.9367	100.534	84.5657	75.9449	62.7795	61.483	88.463	92.144	61.3354	89.5777	70.5197	54.8104	50.1761	59.1889	78.9221	102.229	52.504	121.348
isomiR 1	miR-140-5p-CAGTGGTTTTACCCTATGG	61.3221	56.6938	65.4272	74.1106	66.057	83.4331	66.717	82.0979	63.2759	57.4884	63.5942	25.9125	31.0311	28.0504	47.4421	65.7712	51.5728	40.8013	58.1356	39.2096	19.5229	59.2051	55.517	42.2841	31.556	47.6648	72.7866	60.2925	36.552	30.1601	39.7956	27.4245	49.2389	63.5325	67.4004	59.2354	67.469	76.7809	62.2233	60.2915	65.2289	78.9185	41.7823	31.1133	94.5072	40.4494
isomiR 2	miR-140-5p-CAGTGGTTTTACCCTATGGTAGG	25.0863	13.2286	20.446	13.4747	23.3142	34.7638	20.7053	21.6047	53.1518	25.8698	34.6877	29.6143	21.4831	21.0378	30.9405	23.1088	29.9122	20.4006	27.2511	30.2983	41.215	20.5931	39.655	42.2841	33.9834	38.1318	3.30848	6.34657	23.4977	15.08	14.9234	29.5341	22.1575	28.6921	27.3814	17.5512	15.3339	28.153	24.8893	5.48104	25.088	29.5944	18.5699	24.8906	31.5024	31.4606
isomiR 1	miR-141-3p-TAACACTGTCTGGTAAAGATG	33.4484	18.8979	24.5352	31.4409	27.1999	41.7165	25.3065	38.8885	20.2483	25.8698	14.4532	4.93571	21.4831	16.3627	2.0627	40.8848	12.3775	4.08013	30.8846	26.7338	14.0999	43.7603	42.2986	32.3349	15.778	21.4491	9.92545	50.7726	15.6652	40.2134	9.94891	14.7671	18.4646	26.6427	37.9127	28.5208	33.7345	28.153	22.8152	5.48104	40.1409	0	4.64248	40.8917	28.0021	22.4719
isomiR 1	miR-142-3p-TGTAGTGTTTCCTACTTTATGG	55407.3	40577.7	27555.1	34569.2	29028.2	53605.7	49476.4	42604.5	80307.3	26292.3	49771.1	61976.5	28190.6	49663.2	47539	52524.5	65531.5	48963.6	38302.3	44854	60342.1	32655.5	46147.8	51850.3	69266.6	43670.4	25842.6	35052.1	47977.2	41414.8	32518	37999.9	47449	40509.1	43945.1	38661	30836.4	36998.2	35753.5	24445.4	24164.8	44036.5	37956.9	57485.7	25530.9	27393.2
Canonical	miR-142-3p-TGTAGTGTTTCCTACTTTATGGA	1184.63	982.693	707.432	1280.09	1214.28	1769.48	927.137	1456.16	1702.12	937.062	1167.82	1089.56	969.127	1065.92	917.901	1498.52	1257.35	1128.15	1484.28	1349.17	1318.88	1341.12	1776.54	1504.82	1628.78	986.66	645.154	1282.01	1242.77	1462.76	999.865	947.202	1230.97	1473.54	1053.13	921.44	1235.91	1105.65	1302.54	772.827	1435.04	1262.7	1197.76	1951.25	1123.59	1217.98
isomiR 2	miR-142-3p-GTAGTGTTTCCTACTTTATGGA	799.974	495.126	439.589	720.894	695.541	1018.58	680.974	963.571	1103.53	503.024	705.317	709.509	723.264	546.983	561.054	906.576	807.63	648.74	790.281	768.152	798.27	728.48	946.432	795.937	945.466	805.534	440.028	780.629	725.819	899.776	537.241	744.682	686.882	754.192	663.473	528.731	567.353	586.094	655.418	350.787	602.113	631.348	631.377	1256.98	668.551	575.28
isomiR 3	miR-142-3p-GTAGTGTTTCCTACTTTATGG	827.848	685.995	410.965	709.665	528.456	893.429	724.685	678.388	982.042	385.173	670.629	809.457	436.823	668.534	631.186	689.709	894.273	628.339	713.978	630.918	829.724	594.625	838.042	835.734	981.877	695.905	625.303	568.018	741.484	914.856	527.292	637.093	761.971	610.732	764.573	537.507	481.483	698.706	638.826	449.445	572.007	813.847	705.656	887.172	493.537	534.831
isomiR 4	miR-142-3p-TGTAGTGTTTCCTACTTTATG	256.438	179.53	104.275	154.959	157.371	250.299	172.544	237.652	325.238	160.968	173.439	241.85	126.512	205.703	171.204	213.312	265.084	179.526	143.522	201.395	292.844	154.448	214.137	221.37	286.431	173.976	82.7121	203.09	208.869	170.907	114.412	143.451	179.722	237.734	214.839	153.573	150.272	158.681	161.781	186.355	110.387	207.161	194.984	249.795	147.011	157.303
isomiR 5	miR-142-3p-AGTAGTGTTTCCTACTTTATGG	122.644	198.428	106.319	157.204	95.1998	146.008	204.752	146.912	216.404	114.977	141.642	238.148	133.673	219.728	154.702	168.872	218.669	201.966	143.522	110.5	246.206	136.429	129.54	184.06	388.382	173.976	138.956	171.358	180.149	201.067	124.361	181.424	144.024	149.609	294.877	193.064	184.006	212.427	205.337	126.064	80.2817	217.026	167.129	255.129	119.009	67.4156
isomiR 6	miR-142-3p-TGTAGTGTTTCCTACCTTATGG	170.029	200.318	96.0962	130.255	128.228	146.008	209.353	211.726	245.511	109.228	170.548	250.487	112.19	179.99	167.079	151.096	257.864	212.167	114.455	165.75	254.882	164.745	148.045	221.37	390.809	195.425	105.871	123.758	138.376	211.121	159.183	132.904	184.646	184.449	212.732	162.349	141.071	197.071	174.225	71.2535	130.458	157.837	148.559	224.904	112.009	121.348
isomiR 7	miR-142-3p-TGTAGTGTTTCCTACTTTATGGT	178.391	185.2	89.9624	141.484	85.4855	187.724	147.238	120.986	256.9	143.721	130.079	188.791	105.028	144.927	154.702	172.427	210.417	110.163	187.124	135.451	191.975	136.429	185.057	211.421	218.465	162.06	122.414	126.931	172.317	140.747	129.336	118.137	157.564	147.559	149.545	177.706	116.537	171.477	145.188	142.507	135.475	246.62	139.274	208.903	140.011	152.809
isomiR 8	miR-142-3p-TGTAGTGCTTCCTACTTTATGG	144.943	154.963	89.9624	87.5853	73.8284	111.244	170.243	112.345	211.342	68.9861	121.407	220.873	85.9324	149.602	111.386	135.098	213.511	197.886	98.1039	117.629	247.29	131.281	145.402	184.06	339.834	171.593	138.956	190.397	159.262	211.121	89.5402	116.027	114.48	120.917	189.564	155.767	128.804	153.562	136.891	76.7346	55.1937	226.891	78.9221	187.568	115.509	107.865
isomiR 9	miR-142-3p-CGTAGTGTTTCCTACTTTATGG	94.7705	115.277	69.5164	92.0768	62.1713	79.9567	156.44	95.0608	178.438	103.479	101.173	193.727	73.9973	151.94	125.825	115.544	194.945	187.686	103.554	90.895	183.298	95.2429	129.54	166.649	294.927	119.162	135.648	139.625	120.1	140.747	139.285	103.369	153.871	125.016	172.714	151.379	101.203	171.477	134.817	115.102	70.2465	123.31	116.062	156.455	77.0058	107.865
isomiR 10	miR-142-3p-TGTAGTGTTCCCTACTTTATGG	94.7705	147.404	77.6948	105.552	71.8855	142.531	151.839	64.8142	193.624	66.1117	106.954	192.493	66.8363	133.239	96.9468	167.094	194.945	153.005	109.004	94.4595	187.637	139.003	105.747	164.162	287.645	102.479	132.339	139.625	133.154	191.014	99.4891	99.1503	112.018	112.719	153.757	120.665	98.1367	151.002	120.298	98.6587	90.317	133.175	69.6371	163.567	108.508	85.3931
isomiR 11	miR-142-3p-TGTAGTGTCTCCTACTTTATGG	91.9831	96.3795	71.561	58.3902	73.8284	118.197	121.931	95.0608	158.19	60.3629	95.3913	162.879	66.8363	121.552	99.0095	103.101	178.442	161.165	58.1356	81.9837	155.099	92.6688	92.5283	97.0048	275.508	83.4133	86.0205	114.238	88.7693	196.041	94.5146	88.6024	128.021	88.1257	157.97	136.022	119.604	158.681	116.15	43.8483	75.2641	103.581	106.777	121.786	56.0043	85.3931
isomiR 12	miR-142-3p-TGTAGCGTTTCCTACTTTATGG	97.5578	81.2612	49.0704	56.1444	66.057	121.673	117.33	133.949	131.614	63.2373	98.2819	155.475	57.2883	79.4761	57.7556	104.878	157.813	169.325	65.4026	60.5966	161.606	115.836	95.1719	126.852	226.96	88.1798	125.722	117.412	65.2715	115.614	99.4891	84.3832	81.2441	88.1257	151.651	136.022	110.404	140.765	76.742	109.621	60.2113	113.445	60.3522	127.12	87.5066	67.4156
isomiR 13	miR-142-3p-TGTAGTGTTTCATACTTTATGG	86.4084	117.167	61.338	56.1444	42.7427	79.9567	117.33	103.703	131.614	48.8652	112.735	132.03	62.0623	91.1638	96.9468	95.9904	135.121	142.804	79.9365	106.935	142.083	90.0947	60.8043	131.827	194.191	95.3295	92.6375	82.5055	112.267	100.534	54.719	63.2874	94.7848	100.422	124.269	98.7257	64.4022	99.8152	101.631	76.7346	35.1233	98.6481	92.8495	109.341	52.504	49.4381
isomiR 14	miR-142-3p-TGCAGTGTTTCCTACTTTATGG	89.1957	73.702	40.892	62.8817	31.0856	83.4331	105.827	95.0608	103.772	51.7396	86.7193	122.159	45.3532	93.5013	66.0064	92.4352	123.775	116.284	67.2193	48.1209	140.999	79.7981	66.0916	64.6699	190.55	66.7307	95.946	79.3322	91.3801	120.64	69.6424	82.2736	86.168	75.8291	132.695	100.92	79.736	107.493	99.5572	49.3294	55.1937	103.581	51.0672	99.5624	87.5066	62.9212
isomiR 15	miR-142-3p-TGTAGTGTTTCCTACTCTATGG	64.1094	94.4897	40.892	49.4071	60.2284	76.4803	82.8211	38.8885	106.304	54.614	86.7193	123.393	33.4182	98.1764	70.1318	101.323	127.901	91.8028	41.785	74.8547	85.6839	87.5205	58.1606	99.4921	207.541	69.1139	115.797	92.0253	67.8824	80.4269	99.4891	54.8491	72.6273	75.8291	109.526	92.144	67.469	120.29	95.409	76.7346	45.1585	73.9861	92.8495	111.119	63.0048	76.4044
isomiR 16	miR-142-3p-TGTAGTGTTTCCTACTTTACGG	66.8968	81.2612	47.0258	60.636	60.2284	55.622	82.8211	21.6047	112.631	31.6186	69.3755	114.755	45.3532	109.864	80.4453	90.6576	126.869	93.8429	59.9524	81.9837	130.153	69.5016	66.0916	124.365	209.969	61.9642	82.7121	95.1986	75.715	80.4269	59.6934	56.9587	102.171	61.483	111.632	94.3379	64.4022	112.612	89.1867	38.3673	25.088	93.7157	83.5646	104.007	45.5035	40.4494
isomiR 17	miR-142-3p-TGTGGTGTTTCCTACTTTATGG	69.6842	77.4816	42.9366	35.9324	46.6285	79.9567	103.526	77.777	134.145	45.9908	83.8287	97.4803	42.9662	79.4761	82.508	74.6592	140.278	95.883	63.5859	57.0321	134.491	66.9275	52.8733	87.0556	174.772	64.3474	62.8612	82.5055	80.9367	110.587	39.7956	65.397	94.7848	100.422	96.8881	85.5623	64.4022	84.459	82.9644	49.3294	35.1233	138.107	46.4248	101.34	49.0037	49.4381
isomiR 18	miR-142-3p-TGTAGTGTTTCCCACTTTATGG	52.96	85.0408	53.1596	49.4071	38.857	52.1457	108.128	43.2094	121.49	22.9954	57.8129	123.393	47.7402	84.1512	57.7556	110.211	115.523	93.8429	70.8528	58.8144	118.222	69.5016	71.379	94.5175	191.763	52.4312	79.4036	57.1192	75.715	120.64	69.6424	65.397	73.8583	77.8785	117.951	76.7867	49.0683	81.8996	85.0385	21.9242	70.2465	73.9861	51.0672	79.1166	52.504	49.4381
isomiR 19	miR-142-3p-TGTAGTGTTTCCTGCTTTATGG	44.5979	66.1428	59.2934	40.424	48.5713	55.622	82.8211	30.2466	105.038	40.2419	72.2661	111.054	52.5142	84.1512	72.1945	71.104	105.209	89.7628	50.8687	64.1612	91.1069	48.9085	79.31	99.4921	148.07	85.7966	82.7121	76.1589	67.8824	60.3202	59.6934	59.0683	75.0893	55.3347	115.844	76.7867	52.1351	71.6622	64.2974	71.2535	70.2465	98.6481	46.4248	103.118	63.0048	62.9212
isomiR 20	miR-142-3p-TGAAGTGTTTCCTACTTTATGG	27.8737	56.6938	47.0258	51.6529	33.0285	79.9567	80.5205	64.8142	92.3828	43.1163	75.1568	88.8428	26.2571	91.1638	59.8183	53.328	89.7367	81.6025	39.9682	51.6854	103.038	69.5016	68.7353	104.467	142.002	59.5809	43.0103	69.8123	75.715	70.3735	74.6168	46.4108	59.0866	53.2853	86.3568	100.92	55.2019	84.459	53.9268	32.8862	50.1761	83.8509	41.7823	78.2276	45.5035	26.9662
isomiR 21	miR-142-3p-TGTAGTGTTTACTACTTTATGG	39.0231	58.5836	32.7136	31.4409	34.9713	52.1457	78.22	38.8885	59.4794	63.2373	78.0474	83.9071	16.7091	39.7381	70.1318	40.8848	75.2963	83.6426	59.9524	55.2499	88.9377	38.612	50.2296	62.1826	121.369	57.1977	56.2442	63.4657	60.0498	70.3735	69.6424	54.8491	41.853	49.1864	84.2505	65.8172	33.7345	63.9841	49.7786	60.2915	40.1409	93.7157	46.4248	72.005	49.0037	44.9437
isomiR 22	miR-142-3p-TGTAGTGTTTCCTACTTTGTGG	50.1726	35.9061	22.4906	20.212	31.0856	24.3346	62.1159	60.4932	74.6656	34.4931	52.0316	85.141	31.0311	63.1134	68.0691	62.216	72.2019	73.4423	49.0519	40.9918	85.6839	48.9085	52.8733	59.6953	142.002	45.2815	52.9357	47.5993	54.8281	80.4269	39.7956	31.6437	39.3911	61.483	67.4004	59.2354	46.0016	63.9841	51.8527	49.3294	30.1057	64.1213	23.2124	75.5608	42.0032	53.9325
isomiR 23	miR-142-3p-TGTAGTGTTTCCTACTTCATGG	47.3852	49.1347	26.5798	35.9324	29.1428	41.7165	59.8153	47.5304	62.0104	31.6186	46.2503	86.375	14.3221	65.4509	39.1913	35.552	83.548	69.3621	34.518	57.0321	61.8225	56.6309	47.586	67.1572	125.01	50.048	76.0951	44.426	41.7738	70.3735	54.719	40.082	56.6247	28.6921	96.8881	52.6537	39.868	76.7809	49.7786	60.2915	55.1937	69.0537	51.0672	72.005	31.5024	31.4606
isomiR 24	miR-142-3p-GGTAGTGTTTCCTACTTTATGG	58.5347	32.1265	61.338	26.9493	31.0856	48.6693	43.7112	34.5676	62.0104	22.9954	72.2661	50.5911	28.6441	39.7381	41.254	65.7712	67.0447	69.3621	34.518	55.2499	116.053	36.0379	47.586	69.6445	92.2406	30.9821	46.3188	53.9459	54.8281	95.5069	19.8978	54.8491	75.0893	63.5325	56.8691	46.072	36.8012	58.8654	39.4081	38.3673	30.1057	19.7296	37.1398	56.0039	7.00053	44.9437
isomiR 25	miR-142-3p-TGTAGTGTTTCCTACTTTATAG	72.4715	52.9143	38.8474	38.1782	15.5428	38.2402	69.0176	38.8885	65.8069	17.2465	40.469	70.3339	26.2571	42.0756	49.5048	44.44	79.4221	77.5224	34.518	24.9516	74.8378	46.3344	31.724	39.7968	104.378	54.8145	46.3188	60.2925	41.7738	40.2134	54.719	25.315	50.4698	40.9887	56.8691	37.2964	46.0016	53.7466	47.7045	27.4052	40.1409	93.7157	55.7097	66.6713	45.5035	35.955
isomiR 26	miR-142-3p-TGTAGAGTTTCCTACTTTATGG	50.1726	35.9061	22.4906	33.6867	31.0856	48.6693	52.9135	21.6047	54.4173	25.8698	60.7035	66.6321	19.0961	49.0882	39.1913	49.7728	57.7616	48.9615	29.0678	40.9918	84.5993	59.2051	29.0803	62.1826	100.736	42.8983	59.5527	44.426	57.4389	70.3735	74.6168	33.7533	44.315	43.0381	67.4004	46.072	30.6677	30.7124	43.5563	21.9242	35.1233	78.9185	51.0672	64.8934	28.0021	35.955
isomiR 27	miR-142-3p-TGTAGTGATTCCTACTTTATGG	33.4484	35.9061	20.446	24.7035	25.2571	48.6693	57.5147	34.5676	44.2931	22.9954	46.2503	53.0589	28.6441	39.7381	30.9405	49.7728	71.1705	67.3221	32.7013	37.4273	80.2608	56.6309	42.2986	67.1572	92.2406	35.7486	52.9357	28.5596	65.2715	55.2935	44.7701	44.3012	32.0053	51.2359	69.5067	59.2354	27.6009	53.7466	33.1857	38.3673	45.1585	73.9861	32.4973	58.6707	21.0016	26.9662
isomiR 28	miR-142-3p-TATAGTGTTTCCTACTTTATGG	39.0231	41.5755	24.5352	22.4578	38.857	48.6693	48.3123	43.2094	70.869	31.6186	28.9064	61.6964	19.0961	44.4131	39.1913	39.1072	56.7301	51.0016	30.8846	46.3386	66.161	38.612	50.2296	47.2587	97.0954	71.4971	36.3933	85.6788	26.1086	65.3468	39.7956	25.315	40.6221	36.8898	56.8691	46.072	33.7345	48.6279	53.9268	43.8483	35.1233	59.1889	41.7823	56.8928	24.5019	31.4606
isomiR 29	miR-142-3p-TGTAGTGTTTCCTACTTTATGGAA	27.8737	22.6775	24.5352	65.1275	66.057	73.0039	43.7112	90.7398	83.5242	37.3675	69.3755	18.5089	66.8363	37.4005	49.5048	60.4384	44.3526	18.3606	47.2352	44.5564	29.2844	66.9275	44.9423	49.746	69.1805	26.2156	29.7763	47.5993	41.7738	35.1868	34.8212	27.4245	48.0079	81.9774	42.1252	32.9086	33.7345	48.6279	41.4822	27.4052	35.1233	9.86481	32.4973	55.1149	31.5024	53.9325
isomiR 30	miR-142-3p-TGTAGTGTTTCCTAATTTATGG	44.5979	34.0163	30.669	26.9493	27.1999	45.1929	59.8153	17.2838	62.0104	5.74884	43.3597	46.8893	7.16103	37.4005	47.4421	46.2176	63.9503	46.9214	36.3348	33.8628	63.9918	30.8896	47.586	72.1318	98.3091	30.9821	43.0103	60.2925	39.1629	70.3735	49.7445	31.6437	44.315	32.791	75.8254	35.1025	58.2686	56.306	62.2233	16.4431	20.0704	88.7833	27.8549	42.6696	28.0021	40.4494
isomiR 31	miR-142-3p-TGTAGTGTTTCCTACTATATGG	33.4484	30.2367	30.669	26.9493	21.3714	38.2402	41.4106	34.5676	59.4794	11.4977	40.469	70.3339	14.3221	60.7759	47.4421	31.9968	69.1076	59.1618	32.7013	35.6451	75.9224	23.1672	26.4367	42.2841	101.95	33.3653	56.2442	69.8123	57.4389	45.2401	24.8723	46.4108	49.2389	47.137	48.444	41.6842	15.3339	43.5092	41.4822	27.4052	20.0704	59.1889	37.1398	57.7818	28.0021	35.955
isomiR 32	miR-142-3p-GTAGTGTTTCCTACTTTATG	55.7473	43.4653	28.6244	49.4071	27.1999	76.4803	39.11	43.2094	73.4001	17.2465	17.3439	45.6553	42.9662	30.3879	33.0032	47.9952	52.6043	38.7612	43.6017	46.3386	69.4148	18.0189	55.517	52.2333	70.3942	42.8983	19.8509	34.9062	36.552	40.2134	14.9234	31.6437	51.7008	43.0381	63.1879	37.2964	49.0683	38.3905	35.2599	38.3673	10.0352	44.3916	51.0672	70.2271	21.0016	31.4606
isomiR 33	miR-142-3p-TGTAGTGTTTCCTACTTTATGA	55.7473	35.9061	26.5798	35.9324	29.1428	55.622	55.2141	21.6047	65.8069	17.2465	23.1252	39.4857	33.4182	25.7129	33.0032	42.6624	57.7616	53.0416	38.1515	33.8628	57.4841	36.0379	34.3676	44.7714	78.89	47.6648	23.1594	50.7726	41.7738	70.3735	34.8212	21.0958	33.2362	32.791	54.7628	50.4598	24.5342	35.8311	39.4081	49.3294	30.1057	34.5268	32.4973	43.5586	35.0027	35.955
isomiR 34	miR-142-3p-TGTAGTGTATCCTACTTTATGG	30.661	39.6857	26.5798	22.4578	19.4285	24.3346	46.0117	43.2094	51.8862	17.2465	40.469	60.4625	23.8701	35.063	39.1913	55.1056	63.9503	55.0817	27.2511	26.7338	70.4994	54.0568	31.724	54.7206	76.4626	47.6648	13.2339	44.426	44.3846	30.1601	49.7445	40.082	34.4672	38.9393	65.2941	50.4598	42.9348	30.7124	41.4822	27.4052	15.0528	39.4592	13.9274	46.2254	17.5013	44.9437
isomiR 35	miR-142-3p-TGTAGTGTTTCTTACTTTATGG	47.3852	32.1265	26.5798	26.9493	7.77141	34.7638	39.11	17.2838	51.8862	22.9954	28.9064	56.7607	26.2571	32.7255	30.9405	26.664	60.8559	44.8814	34.518	40.9918	50.9765	54.0568	37.0113	22.3857	76.4626	33.3653	26.4679	41.2527	31.3303	65.3468	24.8723	35.8629	43.084	47.137	31.5939	48.2659	36.8012	35.8311	41.4822	38.3673	30.1057	54.2565	41.7823	40.8917	35.0027	35.955
isomiR 36	miR-142-3p-TCTAGTGTTTCCTACTTTATGG	25.0863	34.0163	28.6244	29.1951	33.0285	27.811	39.11	43.2094	45.5587	11.4977	52.0316	48.1232	31.0311	28.0504	37.1286	39.1072	53.6357	61.2019	19.9841	23.1693	63.9918	38.612	29.0803	49.746	93.4543	26.2156	39.7018	25.3863	36.552	15.08	54.719	40.082	41.853	34.8404	46.3378	43.8781	30.6677	43.5092	35.2599	21.9242	30.1057	49.3241	37.1398	44.4475	24.5019	22.4719
isomiR 37	miR-142-3p-TGTAGTGTTTTCTACTTTATGG	47.3852	43.4653	22.4906	26.9493	23.3142	38.2402	34.5088	17.2838	53.1518	25.8698	34.6877	50.5911	16.7091	44.4131	24.7524	51.5504	60.8559	53.0416	30.8846	32.0806	40.1304	54.0568	26.4367	44.7714	64.3257	47.6648	29.7763	31.7329	46.9955	55.2935	44.7701	25.315	35.6982	45.0876	40.019	39.4903	27.6009	38.3905	26.9634	21.9242	15.0528	19.7296	18.5699	56.0039	17.5013	22.4719
isomiR 38	miR-142-3p-TGTAGTGTTTCCTACTTTAAGG	16.7242	30.2367	22.4906	22.4578	17.4857	27.811	50.6129	34.5676	37.9655	22.9954	40.469	48.1232	21.4831	23.3753	35.0659	26.664	52.6043	36.7211	23.6176	37.4273	65.0764	30.8896	34.3676	32.3349	78.89	30.9821	29.7763	44.426	41.7738	35.1868	39.7956	29.5341	35.6982	34.8404	35.8065	70.205	33.7345	33.2717	31.1116	49.3294	20.0704	34.5268	9.28495	50.6702	17.5013	17.9775
isomiR 39	miR-142-3p-TGTAATGTTTCCTACTTTATGG	25.0863	30.2367	18.4014	13.4747	21.3714	27.811	48.3123	25.9257	41.7621	8.62327	28.9064	65.3982	19.0961	25.7129	43.3167	37.3296	40.2268	61.2019	19.9841	28.5161	58.5687	30.8896	34.3676	44.7714	87.3858	33.3653	36.3933	34.9062	36.552	30.1601	24.8723	42.1916	24.6194	26.6427	56.8691	15.3573	55.2019	30.7124	22.8152	21.9242	35.1233	44.3916	37.1398	50.6702	24.5019	13.4831
isomiR 40	miR-142-3p-GTAGTGTTTCCTACTTTATGGAA	30.661	24.5673	24.5352	47.1613	46.6285	69.5276	27.607	64.8142	29.1069	28.7442	26.0158	22.2107	42.9662	37.4005	35.0659	56.8832	21.6606	18.3606	30.8846	12.4758	29.2844	38.612	71.379	42.2841	36.4108	30.9821	13.2339	44.426	20.8869	35.1868	24.8723	16.8766	39.3911	49.1864	23.1689	24.133	15.3339	51.1873	33.1857	16.4431	55.1937	4.93241	37.1398	34.6691	17.5013	44.9437
isomiR 41	miR-142-3p-TAGTGTTTCCTACTTTATGG	33.4484	24.5673	24.5352	35.9324	40.7999	48.6693	27.607	43.2094	39.2311	31.6186	31.7971	30.8482	21.4831	28.0504	26.8151	58.6608	26.8179	16.3205	39.9682	24.9516	22.7767	51.4827	52.8733	39.7968	69.1805	9.53295	39.7018	34.9062	28.7195	25.1334	9.94891	18.9862	45.5459	43.0381	52.6566	24.133	52.1351	58.8654	24.8893	0	35.1233	44.3916	23.2124	44.4475	21.0016	13.4831
isomiR 42	miR-142-3p-TGTAGTATTTCCTACTTTATGG	22.2989	34.0163	12.2676	8.98311	13.6	13.9055	23.0059	8.64189	41.7621	17.2465	37.5784	48.1232	19.0961	44.4131	39.1913	24.8864	54.6672	40.8013	29.0678	26.7338	48.8073	25.7413	21.1493	37.3095	63.112	30.9821	29.7763	22.213	15.6652	30.1601	59.6934	25.315	29.5433	24.5932	42.1252	30.7147	36.8012	43.5092	31.1116	32.8862	25.088	44.3916	32.4973	34.6691	14.0011	22.4719
isomiR 43	miR-142-3p-TGTAGTGTTTCCTACATTATGG	22.2989	15.1184	12.2676	15.7204	13.6	24.3346	34.5088	43.2094	31.638	22.9954	31.7971	48.1232	19.0961	30.3879	16.5016	35.552	36.101	30.6009	19.9841	19.6048	57.4841	25.7413	15.862	24.873	57.0435	19.0659	29.7763	41.2527	36.552	60.3202	24.8723	23.2054	25.8504	26.6427	25.2751	19.7451	18.4006	35.8311	33.1857	27.4052	20.0704	24.662	13.9274	30.2243	21.0016	17.9775
isomiR 44	miR-142-3p-TGTAGTGGTTCCTACTTTATGG	16.7242	26.4571	14.3122	6.73733	11.6571	6.95276	46.0117	30.2466	36.7	25.8698	37.5784	40.7196	16.7091	30.3879	24.7524	40.8848	48.4784	38.7612	16.3506	12.4758	36.8766	20.5931	21.1493	52.2333	65.5394	28.5989	23.1594	19.0397	44.3846	10.0534	34.8212	16.8766	19.6955	20.4943	44.2315	26.3269	24.5342	28.153	35.2599	21.9242	10.0352	34.5268	27.8549	41.7807	21.0016	17.9775
isomiR 45	miR-142-3p-TGTAGTGTTTCCAACTTTATGG	13.9368	34.0163	16.3568	17.9662	13.6	27.811	32.2082	0	45.5587	14.3721	26.0158	40.7196	9.54804	25.7129	24.7524	33.7744	46.4155	32.641	14.5339	24.9516	54.2303	25.7413	31.724	37.3095	77.6763	33.3653	16.5424	19.0397	28.7195	60.3202	14.9234	18.9862	29.5433	18.4449	56.8691	21.9391	21.4674	17.9155	24.8893	21.9242	10.0352	24.662	27.8549	28.4464	21.0016	26.9662
isomiR 46	miR-142-3p-TGTAGTGTTTCCTATTTTATGG	13.9368	24.5673	18.4014	15.7204	9.71426	17.3819	20.7053	12.9628	40.4966	5.74884	8.67193	29.6143	4.77402	32.7255	37.1286	15.9984	35.0695	18.3606	21.8009	19.6048	30.369	15.4448	21.1493	29.8476	47.334	14.2994	16.5424	12.6931	18.276	25.1334	14.9234	16.8766	14.7717	24.5932	23.1689	17.5512	49.0683	40.9498	35.2599	0	35.1233	29.5944	18.5699	35.558	24.5019	17.9775
isomiR 47	miR-142-3p-TGTAGTGTTACCTACTTTATGG	39.0231	22.6775	20.446	22.4578	11.6571	20.8583	32.2082	17.2838	25.3104	17.2465	11.5626	27.1464	9.54804	37.4005	26.8151	23.1088	22.692	12.2404	10.9004	21.3871	36.8766	25.7413	10.5747	42.2841	49.7614	16.6827	19.8509	31.7329	26.1086	20.1067	29.8467	16.8766	16.0026	24.5932	27.3814	17.5512	18.4006	33.2717	22.8152	10.9621	15.0528	9.86481	4.64248	27.5575	24.5019	17.9775
isomiR 48	miR-142-3p-TGTAGTGTTTCCTACTTTTTGG	22.2989	28.3469	18.4014	17.9662	11.6571	13.9055	36.8094	21.6047	34.169	2.87442	28.9064	32.0821	11.9351	25.7129	22.6897	31.9968	34.0381	26.5208	16.3506	14.258	28.1998	18.0189	21.1493	9.94921	44.9066	9.53295	19.8509	15.8664	20.8869	20.1067	14.9234	16.8766	13.5407	16.3955	8.42505	28.5208	15.3339	30.7124	20.7411	0	10.0352	19.7296	23.2124	22.2238	21.0016	17.9775
isomiR 49	miR-142-3p-TTTAGTGTTTCCTACTTTATGG	16.7242	17.0082	14.3122	8.98311	9.71426	10.4291	16.1041	34.5676	17.7173	2.87442	14.4532	17.275	4.77402	9.35013	24.7524	17.776	23.7235	24.4808	9.08369	8.91127	23.8613	12.8707	21.1493	17.4111	40.0518	9.53295	9.92545	15.8664	10.4434	40.2134	14.9234	16.8766	14.7717	14.346	16.8501	17.5512	15.3339	15.3562	31.1116	16.4431	15.0528	14.7972	18.5699	24.0017	10.5008	13.4831
isomiR 50	miR-142-3p-TGTAGTGTTTCCTACTTAATGG	16.7242	13.2286	8.1784	8.98311	11.6571	17.3819	11.5029	4.32094	22.7793	8.62327	14.4532	24.6786	4.77402	25.7129	6.1881	31.9968	19.5977	16.3205	16.3506	24.9516	33.6228	10.2965	7.931	9.94921	42.4792	21.4491	13.2339	6.34657	23.4977	15.08	14.9234	10.5479	14.7717	18.4449	23.1689	21.9391	3.06677	15.3562	16.5929	16.4431	0	29.5944	9.28495	18.668	3.50027	13.4831
isomiR 51	miR-142-3p-TAGTGTTTCCTACTTTATGGA	16.7242	15.1184	8.1784	15.7204	9.71426	20.8583	18.4047	8.64189	25.3104	20.121	8.67193	16.0411	9.54804	11.6877	14.4389	19.5536	20.6291	12.2404	10.9004	10.6935	9.76145	23.1672	23.793	17.4111	21.8465	14.2994	3.30848	28.5596	23.4977	10.0534	4.97445	8.43832	20.9265	26.6427	12.6376	19.7451	12.2671	12.7968	18.667	0	5.01761	19.7296	9.28495	26.6685	17.5013	13.4831
isomiR 52	miR-142-3p-TGTAGTGTTTCCTACTTTATCG	16.7242	13.2286	6.1338	8.98311	11.6571	0	25.3065	21.6047	26.5759	5.74884	11.5626	12.3393	2.38701	25.7129	6.1881	15.9984	14.4404	2.04006	16.3506	8.91127	21.6921	18.0189	5.28733	17.4111	26.7012	14.2994	9.92545	12.6931	18.276	15.08	9.94891	6.32874	16.0026	12.2966	16.8501	10.9695	9.20031	20.4749	12.4447	16.4431	0	34.5268	18.5699	14.2232	3.50027	4.49437
isomiR 1	miR-142-5p-CCCATAAAGTAGAAAGCACT	4069.55	3739.9	3794.78	5535.84	4468.56	6372.2	2537.55	4182.67	1867.9	4196.66	2751.89	2145.8	4516.23	2468.43	2073.01	2934.82	1940.17	2301.19	4214.83	3671.44	2087.87	3969.31	4782.39	3039.48	1927.34	3043.39	3728.66	4309.32	2958.1	3815.25	2979.7	2753	3340.86	4664.51	4376.81	2621.72	3318.25	3194.09	3505.24	3666.82	3743.14	3723.97	2901.55	2250.82	2887.72	3150.56
Canonical	miR-142-5p-CATAAAGTAGAAAGCACTACT	1496.82	1150.88	1069.33	1560.81	2135.19	2468.23	1016.86	2069.73	1413.58	1057.79	1309.46	857.58	1594.52	953.713	922.026	1777.6	1055.18	877.227	1248.1	1293.92	991.33	1330.83	1808.27	1062.08	1134.8	893.714	684.856	1253.45	1020.85	1382.34	1019.76	974.626	1200.2	1723.57	914.118	877.562	1162.31	1069.81	1167.72	630.32	943.311	868.103	821.718	1176.97	808.561	934.83
isomiR 2	miR-142-5p-CCCATAAAGTAGAAAGCACTAC	1282.19	646.31	502.972	547.97	588.684	1491.37	835.113	829.621	1737.56	416.791	959.694	1430.12	725.651	755.023	839.518	1240.77	1256.31	1040.43	850.234	1033.71	1037.97	440.177	737.583	1007.36	1409.1	886.564	320.923	631.484	801.534	668.548	402.931	725.696	954.003	727.549	888.843	673.529	570.419	424.854	562.084	268.571	481.69	468.579	673.159	1007.18	395.53	593.257
isomiR 3	miR-142-5p-CCCATAAAGTAGAAAGCACTA	493.364	321.265	308.735	366.062	320.571	869.094	253.065	656.784	307.521	388.047	422.034	440.512	443.984	259.466	264.025	312.858	259.927	303.969	623.141	605.966	360.089	437.603	605.399	365.633	371.39	347.953	426.794	336.368	365.52	412.188	348.212	375.505	355.751	432.431	722.448	250.105	279.076	278.971	375.414	263.09	566.99	384.728	403.895	437.363	388.529	404.494
isomiR 4	miR-142-5p-CATAAAGTAGAAAGCACT	111.495	103.939	145.167	179.662	174.857	187.724	115.029	168.517	69.6035	149.47	66.4848	76.5035	124.125	77.1386	99.0095	106.656	68.0761	53.0416	145.339	160.403	83.5147	172.467	200.919	104.467	69.1805	97.7127	92.6375	114.238	96.6018	110.587	104.464	90.712	88.6299	141.411	82.1442	68.0111	131.871	115.171	107.854	76.7346	120.423	113.445	134.632	75.5608	87.5066	71.91
isomiR 5	miR-142-5p-CATAAAGTAGAAAGCACTAC	61.3221	58.5836	63.3826	105.552	110.743	132.102	62.1159	108.024	60.7449	57.4884	40.469	55.5268	78.7714	72.4635	43.3167	72.8816	46.4155	24.4808	58.1356	98.024	45.5535	61.7792	100.459	72.1318	61.8983	95.3295	36.3933	63.4657	65.2715	60.3202	49.7445	35.8629	57.8557	92.2246	25.2751	50.4598	82.8028	46.0685	43.5563	65.7725	90.317	64.1213	60.3522	71.116	52.504	76.4044
isomiR 6	miR-142-5p-CCCATAAAGTAGAAAGCA	64.1094	81.2612	83.8286	110.043	58.2856	107.768	29.9076	56.1723	15.1862	112.102	43.3597	69.1	62.0623	39.7381	51.5675	58.6608	52.6043	38.7612	107.188	114.064	60.7379	108.114	111.034	59.6953	25.4875	45.2815	66.1696	50.7726	70.4932	65.3468	54.719	33.7533	30.7743	45.0876	65.2941	35.1025	33.7345	61.4247	56.0009	21.9242	85.2994	88.7833	51.0672	34.6691	45.5035	35.955
isomiR 7	miR-142-5p-CCCATAAAGTAGAAAGCAC	83.621	64.253	89.9624	67.3733	44.6856	118.197	23.0059	86.4189	29.1069	74.735	40.469	59.2285	52.5142	28.0504	47.4421	35.552	28.8808	26.5208	65.4026	101.588	40.1304	54.0568	60.8043	39.7968	25.4875	69.1139	69.4781	53.9459	41.7738	60.3202	39.7956	37.9724	35.6982	47.137	94.7818	21.9391	18.4006	30.7124	60.1492	21.9242	75.2641	59.1889	32.4973	42.6696	35.0027	22.4719
isomiR 8	miR-142-5p-CATAAAGTAGAAAGCACTA	39.0231	45.3551	38.8474	67.3733	79.6569	104.291	46.0117	64.8142	18.9828	63.2373	37.5784	39.4857	62.0623	23.3753	33.0032	60.4384	14.4404	24.4808	85.3867	92.6772	34.7074	72.0757	87.241	39.7968	20.6328	50.048	59.5527	57.1192	46.9955	35.1868	59.6934	37.9724	36.9291	51.2359	58.9753	24.133	33.7345	15.3562	76.742	27.4052	90.317	54.2565	55.7097	57.7818	73.5056	44.9437
isomiR 9	miR-142-5p-CCCATAAAGTAGAAAGCACTACA	75.2589	39.6857	32.7136	53.8986	42.7427	100.815	41.4106	120.986	69.6035	63.2373	54.9222	61.6964	52.5142	46.7507	55.6929	60.4384	47.447	44.8814	54.5022	71.2902	34.7074	38.612	44.9423	59.6953	65.5394	45.2815	29.7763	44.426	49.6063	45.2401	24.8723	37.9724	55.3937	55.3347	46.3378	28.5208	61.3354	38.3905	35.2599	43.8483	40.1409	39.4592	69.6371	42.6696	31.5024	31.4606
isomiR 10	miR-142-5p-CATAAAGTAGAAAGCACTACTA	41.8105	17.0082	16.3568	26.9493	54.3999	38.2402	18.4047	56.1723	79.7276	25.8698	69.3755	50.5911	45.3532	46.7507	41.254	67.5488	52.6043	40.8013	41.785	46.3386	53.1457	25.7413	34.3676	39.7968	50.9751	30.9821	19.8509	28.5596	46.9955	20.1067	14.9234	44.3012	49.2389	45.0876	40.019	39.4903	12.2671	20.4749	22.8152	10.9621	15.0528	44.3916	13.9274	48.0033	42.0032	13.4831
isomiR 11	miR-142-5p-ATAAAGTAGAAAGCACTACT	39.0231	28.3469	32.7136	56.1444	69.9427	48.6693	16.1041	73.4561	45.5587	31.6186	23.1252	16.0411	35.8052	16.3627	14.4389	44.44	26.8179	14.2804	19.9841	26.7338	24.9459	23.1672	42.2986	34.8222	40.0518	14.2994	33.0848	41.2527	20.8869	65.3468	24.8723	25.315	48.0079	49.1864	33.7002	28.5208	24.5342	40.9498	39.4081	16.4431	40.1409	14.7972	13.9274	35.558	31.5024	17.9775
isomiR 12	miR-142-5p-CCCATAAAGTAGAAAGCACTACT	69.6842	45.3551	18.4014	26.9493	31.0856	48.6693	32.2082	47.5304	51.8862	20.121	20.2345	44.4214	40.5792	42.0756	20.627	37.3296	36.101	34.6811	19.9841	24.9516	29.2844	23.1672	31.724	19.8984	26.7012	35.7486	6.61696	25.3863	31.3303	20.1067	9.94891	16.8766	30.7743	36.8898	29.4877	41.6842	33.7345	25.5936	16.5929	0	15.0528	24.662	9.28495	27.5575	14.0011	44.9437
isomiR 13	miR-142-5p-CCCATAAAGTAGAAAGCACTACC	16.7242	24.5673	12.2676	6.73733	11.6571	41.7165	25.3065	30.2466	34.169	17.2465	14.4532	39.4857	19.0961	14.0252	20.627	26.664	28.8808	18.3606	25.4343	19.6048	30.369	12.8707	15.862	22.3857	26.7012	19.0659	9.92545	28.5596	18.276	10.0534	0	21.0958	16.0026	12.2966	27.3814	24.133	6.13354	7.67809	16.5929	5.48104	35.1233	29.5944	0	27.5575	14.0011	26.9662
isomiR 14	miR-142-5p-CCCATAAAGTAGAAAGCACTAA	16.7242	22.6775	14.3122	22.4578	21.3714	34.7638	25.3065	30.2466	3.79655	28.7442	14.4532	23.4446	26.2571	9.35013	10.3135	23.1088	9.28311	22.4407	27.2511	42.7741	14.0999	30.8896	42.2986	22.3857	7.28215	11.9162	23.1594	28.5596	10.4434	25.1334	4.97445	18.9862	12.3097	14.346	31.5939	17.5512	12.2671	12.7968	12.4447	16.4431	25.088	24.662	23.2124	16.8901	10.5008	8.98875
isomiR 15	miR-142-5p-CCAATAAAGTAGAAAGCACT	13.9368	11.3388	12.2676	13.4747	23.3142	31.2874	13.8035	34.5676	5.06207	22.9954	17.3439	8.6375	11.9351	9.35013	8.2508	8.888	11.346	14.2804	14.5339	14.258	18.4383	15.4448	10.5747	12.4365	16.9917	14.2994	33.0848	19.0397	10.4434	5.02668	29.8467	14.7671	6.15486	36.8898	14.7438	13.1634	3.06677	15.3562	12.4447	21.9242	25.088	19.7296	23.2124	8.00055	17.5013	8.98875
isomiR 16	miR-142-5p-CCCATAAAGTAGAAGGCACT	8.3621	11.3388	22.4906	13.4747	9.71426	13.9055	11.5029	12.9628	10.1241	8.62327	8.67193	13.5732	14.3221	23.3753	4.1254	5.3328	5.15728	16.3205	18.1674	16.0403	8.67685	28.3155	7.931	19.8984	15.778	14.2994	19.8509	12.6931	10.4434	25.1334	14.9234	12.6575	6.15486	10.2472	42.1252	10.9695	18.4006	25.5936	20.7411	27.4052	5.01761	29.5944	9.28495	9.77845	0	13.4831
isomiR 17	miR-142-5p-CATAAAGTAGAAAGCA	22.2989	9.44897	8.1784	11.2289	15.5428	10.4291	6.90176	4.32094	2.53104	14.3721	2.89064	12.3393	21.4831	11.6877	22.6897	15.9984	12.3775	10.2003	19.9841	30.2983	7.59224	25.7413	10.5747	14.9238	16.9917	7.14971	19.8509	12.6931	10.4434	20.1067	19.8978	8.43832	8.6168	34.8404	10.5313	2.19391	12.2671	12.7968	10.3705	16.4431	25.088	19.7296	18.5699	18.668	10.5008	17.9775
isomiR 1	miR-143-3p-TGAGATGAAGCACTGTAGCT	738.652	532.922	627.692	334.621	577.027	736.992	547.54	851.226	874.473	816.336	679.301	710.743	317.472	689.572	377.474	575.943	667.352	758.903	523.221	638.047	557.487	422.158	578.963	706.394	455.135	426.6	486.347	628.311	501.285	854.536	1024.74	424.026	446.843	438.579	905.693	447.557	732.958	655.197	489.49	526.18	622.184	784.252	454.963	467.588	350.027	489.887
Canonical	miR-143-3p-TGAGATGAAGCACTGTAGCTC	635.52	207.877	269.887	152.713	611.998	371.972	441.713	678.388	1712.25	258.698	557.894	1106.83	253.023	892.938	375.411	1130.55	937.594	909.868	279.778	860.829	356.835	208.505	290.803	517.359	572.863	390.851	152.19	415.701	297.638	407.161	213.902	320.656	337.286	471.37	488.653	447.557	481.483	225.224	458.378	317.9	270.951	345.268	343.543	456.92	206.516	337.078
isomiR 2	miR-143-3p-TGAGATGAAGCACTGTAGCTCT	245.288	75.5918	118.587	65.1275	233.142	271.157	165.642	289.503	516.331	160.968	182.111	361.541	136.06	292.192	165.016	316.413	258.896	373.332	132.622	372.491	160.522	167.319	155.976	243.756	178.413	140.611	82.7121	168.184	135.765	201.067	189.029	145.561	112.018	153.708	187.457	157.961	236.141	117.731	143.114	76.7346	215.757	187.431	125.347	166.234	80.5061	125.842
isomiR 3	miR-143-3p-TGAGATGAAGCACTGTAGCTCA	39.0231	26.4571	57.2488	38.1782	54.3999	55.622	34.5088	77.777	91.1173	80.4838	54.9222	83.9071	47.7402	84.1512	37.1286	110.211	55.6986	73.4423	47.2352	112.282	33.6228	15.4448	42.2986	64.6699	41.2655	28.5989	43.0103	76.1589	39.1629	55.2935	69.6424	23.2054	39.3911	43.0381	40.019	52.6537	88.9364	20.4749	29.0375	21.9242	75.2641	34.5268	27.8549	45.3365	21.0016	44.9437
isomiR 4	miR-143-3p-TGAGATGAAGCACTGTAGC	19.5116	32.1265	26.5798	17.9662	29.1428	20.8583	41.4106	34.5676	32.9035	34.4931	17.3439	19.7428	21.4831	30.3879	20.627	17.776	21.6606	30.6009	38.1515	17.8225	24.9459	28.3155	21.1493	54.7206	19.4191	35.7486	23.1594	31.7329	20.8869	45.2401	19.8978	21.0958	22.1575	28.6921	46.3378	10.9695	18.4006	30.7124	26.9634	21.9242	30.1057	44.3916	13.9274	17.779	14.0011	17.9775
isomiR 1	miR-144-3p-TACAGTATAGATGATG	142.156	154.963	210.594	291.951	192.342	177.295	78.22	120.986	65.8069	163.842	89.61	81.4393	71.6103	72.4635	92.8214	133.32	111.397	81.6025	116.271	126.54	91.1069	239.394	203.562	159.187	59.4709	133.461	228.285	126.931	125.321	70.3735	194.004	80.1641	172.336	135.263	128.482	83.3684	70.5357	199.63	194.966	235.685	240.845	147.972	232.124	32.8912	178.514	134.831
isomiR 2	miR-144-3p-TACAGTATAGATGATGTAC	83.621	126.616	171.746	204.366	217.599	159.913	78.22	125.307	65.8069	186.837	109.844	41.9536	71.6103	168.302	61.881	119.099	61.8874	67.3221	56.3189	128.322	52.0611	131.281	113.678	94.5175	50.9751	100.096	162.116	82.5055	101.824	70.3735	144.259	61.1778	75.0893	133.213	54.7628	46.072	49.0683	133.087	97.4831	175.393	140.493	73.9861	41.7823	24.0017	157.512	89.8875
Canonical	miR-144-3p-TACAGTATAGATGATGTACT	83.621	51.0245	130.854	98.8142	293.371	215.535	34.5088	155.554	37.9655	97.7304	101.173	27.1464	121.738	130.902	68.0691	108.434	45.3841	71.4022	79.9365	80.2014	36.8766	118.41	100.459	62.1826	54.6162	90.563	66.1696	82.5055	70.4932	115.614	104.464	52.7395	151.409	122.966	27.3814	59.2354	101.203	51.1873	105.78	65.7725	95.3346	34.5268	116.062	30.2243	122.509	157.303
isomiR 3	miR-144-3p-TACAGTATAGATGATGTA	50.1726	81.2612	85.8732	116.78	112.685	62.5748	41.4106	64.8142	50.6207	71.8606	28.9064	37.0178	88.3194	25.7129	61.881	88.88	63.9503	59.1618	83.57	39.2096	31.4536	110.688	71.379	54.7206	46.1203	83.4133	89.329	60.2925	62.6607	30.1601	59.6934	14.7671	65.2415	88.1257	16.8501	65.8172	52.1351	76.7809	62.2233	82.2156	75.2641	24.662	102.134	29.3354	112.009	80.8987
isomiR 4	miR-144-3p-CTACAGTATAGATGATGTAC	27.8737	22.6775	40.892	67.3733	27.1999	48.6693	11.5029	8.64189	11.3897	28.7442	2.89064	19.7428	9.54804	35.063	16.5016	23.1088	9.28311	20.4006	16.3506	16.0403	6.50764	25.7413	15.862	12.4365	9.70954	19.0659	36.3933	6.34657	26.1086	10.0534	24.8723	12.6575	16.0026	22.5438	21.0626	15.3573	12.2671	15.3562	16.5929	21.9242	20.0704	4.93241	9.28495	8.00055	38.5029	17.9775
isomiR 5	miR-144-3p-CTACAGTATAGATGATGTA	13.9368	20.7877	28.6244	51.6529	27.1999	10.4291	6.90176	0	11.3897	34.4931	5.78129	13.5732	19.0961	23.3753	14.4389	21.3312	15.4718	18.3606	19.9841	16.0403	9.76145	43.7603	34.3676	7.46191	10.9232	19.0659	26.4679	19.0397	20.8869	20.1067	14.9234	4.21916	6.15486	38.9393	18.9564	10.9695	15.3339	35.8311	16.5929	21.9242	15.0528	14.7972	32.4973	8.00055	28.0021	31.4606
isomiR 6	miR-144-3p-CTACAGTATAGATGATGTACT	16.7242	1.88979	26.5798	17.9662	25.2571	17.3819	2.30059	12.9628	5.06207	14.3721	23.1252	4.93571	21.4831	21.0378	16.5016	15.9984	7.22019	8.16025	5.45022	14.258	7.59224	15.4448	18.5057	7.46191	3.64108	19.0659	6.61696	12.6931	5.22172	0	14.9234	8.43832	22.1575	18.4449	12.6376	4.38781	30.6677	10.2375	4.14822	21.9242	25.088	0	13.9274	3.5558	10.5008	22.4719
isomiR 1	miR-144-5p-GGATATCATCATATACTGTAAGT	418.105	177.641	449.812	208.857	555.656	632.701	236.96	349.996	202.483	218.456	361.331	62.9303	279.28	432.444	222.771	286.194	178.442	193.806	194.391	245.951	110.63	334.637	285.516	189.035	139.575	302.671	188.583	330.022	198.425	276.467	442.726	215.177	393.911	250.031	221.158	160.155	331.211	135.646	325.635	208.28	376.321	197.296	320.331	129.787	269.52	462.921
Canonical	miR-144-5p-GGATATCATCATATACTGTAAG	30.661	24.5673	83.8286	35.9324	83.5426	93.8622	11.5029	64.8142	18.9828	25.8698	26.0158	13.5732	71.6103	32.7255	47.4421	42.6624	30.9437	34.6811	59.9524	40.9918	17.3537	64.3533	44.9423	17.4111	23.0602	35.7486	36.3933	41.2527	39.1629	35.1868	79.5913	14.7671	64.0105	71.7302	25.2751	24.133	55.2019	12.7968	62.2233	38.3673	60.2113	39.4592	51.0672	23.1127	31.5024	80.8987
isomiR 2	miR-144-5p-GGATATCATCATATACTGTAA	8.3621	20.7877	34.7582	38.1782	23.3142	17.3819	4.60117	12.9628	16.4517	25.8698	11.5626	20.9768	28.6441	11.6877	14.4389	39.1072	16.5033	12.2404	29.0678	28.5161	10.8461	18.0189	18.5057	34.8222	7.28215	45.2815	46.3188	15.8664	15.6652	10.0534	14.9234	12.6575	29.5433	28.6921	12.6376	24.133	27.6009	12.7968	45.6304	21.9242	70.2465	39.4592	32.4973	14.2232	66.505	31.4606
isomiR 3	miR-144-5p-GATATCATCATATACTGTAAGT	19.5116	17.0082	30.669	13.4747	48.5713	45.1929	23.0059	38.8885	16.4517	14.3721	23.1252	2.46786	9.54804	35.063	14.4389	30.2192	20.6291	16.3205	3.63348	7.12902	19.5229	15.4448	21.1493	14.9238	8.49585	21.4491	29.7763	22.213	13.0543	0	39.7956	14.7671	25.8504	20.4943	23.1689	21.9391	21.4674	12.7968	22.8152	43.8483	20.0704	0	37.1398	8.00055	21.0016	8.98875
isomiR 4	miR-144-5p-GATATCATCATATACTGTAAGTT	11.1495	18.8979	26.5798	44.9155	34.9713	20.8583	2.30059	8.64189	8.85863	11.4977	23.1252	8.6375	14.3221	9.35013	14.4389	14.2208	16.5033	14.2804	12.7172	16.0403	5.42303	15.4448	21.1493	9.94921	12.1369	9.53295	3.30848	15.8664	15.6652	30.1601	14.9234	4.21916	13.5407	10.2472	6.31879	8.77562	3.06677	10.2375	12.4447	21.9242	25.088	29.5944	18.5699	6.22265	21.0016	22.4719
Canonical	miR-146a-5p-TGAGAACTGAATTCCATGGGTT	9201.1	6096.48	3911.32	3617.95	4462.73	7081.38	9927.03	5988.83	17271.8	3547.04	7194.81	14140.8	5926.95	9670.37	10490.9	8589.37	14961.3	9863.7	6391.29	7900.73	11534.8	3827.74	5839.86	6618.71	12181.8	8520.07	3612.86	4144.31	8023.17	4916.09	4263.11	7605.04	6783.88	5609.3	7656.26	6397.43	5044.84	3652.21	4896.97	3633.93	5474.21	6673.54	5111.37	9871.79	3430.26	4004.49
isomiR 1	miR-146a-5p-TGAGAACTGAATTCCATGGGT	1889.83	1664.91	905.758	1430.56	1142.4	1560.89	1856.57	1793.19	2407.02	1049.16	1390.4	1916.29	1587.36	1566.15	1775.98	1571.4	2247.54	2003.34	1907.58	1138.86	2306.96	1351.42	1855.85	1716.24	2072.99	1401.34	1105.03	1672.32	1482.97	1467.79	1363	1683.45	1648.27	1360.82	1796.64	1766.09	1272.71	1387.18	1480.91	1605.95	2905.2	2643.77	1536.66	1662.34	1025.58	1132.58
isomiR 2	miR-146a-5p-TGAGAACTGAATTCCATGGGTTG	1845.24	1003.48	760.591	473.859	749.941	1102.01	2171.75	1136.41	4390.08	514.522	1711.26	2850.37	1088.48	2110.79	2176.15	1727.83	3472.91	2186.95	1055.53	1659.28	2209.34	604.921	867.122	1238.68	2901.94	1706.4	466.496	698.123	1532.58	859.562	716.321	1571.64	1328.22	989.877	876.205	1364.61	929.232	708.944	918.83	712.535	561.972	927.292	770.651	2001.03	595.045	539.325
isomiR 3	miR-146a-5p-TGAGAACTGAATTCCATGGGTTT	713.566	553.71	284.199	233.561	394.399	618.795	722.384	488.267	1600.88	250.075	638.832	1137.68	551.4	677.885	911.713	830.139	1154.2	650.78	508.687	727.16	940.353	259.987	420.343	477.562	996.441	698.289	330.848	320.502	488.231	472.508	333.288	670.847	614.255	582.04	707.704	594.548	506.017	289.208	468.749	301.457	341.197	453.781	403.895	798.277	308.023	440.449
isomiR 4	miR-146a-5p-TGAGAACTGAATTCCATGGGTTGT	716.353	442.212	228.995	195.383	305.028	417.165	770.697	414.811	1927.38	158.093	742.896	1242.57	398.631	827.487	983.907	623.938	1463.64	811.945	392.416	636.265	968.553	252.265	338.389	514.872	1083.83	576.743	234.902	310.982	535.226	226.201	253.697	675.066	547.782	475.469	410.721	568.221	322.011	286.649	416.896	252.128	160.563	384.728	329.616	707.604	206.516	260.674
isomiR 5	miR-146a-5p-TGAGAACTGAATTCCATGGGTTTT	303.823	224.886	81.784	107.797	194.285	229.441	365.793	185.801	888.394	89.1071	265.939	356.605	293.602	369.33	519.8	471.064	469.313	340.691	227.092	354.669	428.419	159.596	195.631	174.111	507.323	376.552	135.648	184.051	334.19	206.094	99.4891	386.053	310.205	311.514	197.989	346.637	294.41	151.002	294.523	137.026	85.2994	231.823	222.839	441.808	178.514	202.247
isomiR 6	miR-146a-5p-TGAGAACTGAATTCCATGGGTTA	231.351	279.69	151.3	134.747	159.314	201.63	207.053	280.861	397.373	163.842	205.236	382.518	264.958	236.091	216.583	223.978	344.506	175.445	276.144	224.564	268.982	159.596	253.792	189.035	267.012	231.174	175.35	130.105	180.149	170.907	114.412	196.191	180.953	233.636	206.414	210.615	196.273	143.324	178.373	142.507	155.546	187.431	236.766	231.127	94.5072	134.831
isomiR 7	miR-146a-5p-TGAGAACTGAATTCCATGGGTA	125.431	154.963	120.631	136.992	134.057	201.63	105.827	259.257	115.162	146.596	121.407	120.925	202.896	126.227	96.9468	103.101	109.334	112.203	178.04	76.6369	149.676	169.893	177.126	146.751	86.1722	88.1798	89.329	190.397	104.434	170.907	104.464	126.575	83.7061	139.362	153.757	116.277	82.8028	76.7809	120.298	169.912	306.074	202.229	111.419	122.675	66.505	98.8762
isomiR 8	miR-146a-5p-TGAGAACTGAATTCCATGGGTTGA	144.943	128.506	69.5164	74.1106	93.2569	118.197	170.243	146.912	383.452	57.4884	150.314	314.652	126.512	219.728	158.828	142.208	330.066	208.086	130.805	163.967	185.468	61.7792	74.0226	121.878	237.884	131.078	52.9357	57.1192	101.824	75.4002	94.5146	124.465	137.869	125.016	56.8691	120.665	98.1367	84.459	103.705	76.7346	40.1409	118.378	32.4973	158.233	49.0037	35.955
isomiR 9	miR-146a-5p-TGAGAACTGAATTCCATGGGTTAT	72.4715	105.829	63.3826	35.9324	48.5713	73.0039	101.226	51.8513	210.076	48.8652	83.8287	124.627	52.5142	109.864	82.508	124.432	137.184	85.6826	58.1356	101.588	120.391	25.7413	63.448	89.5429	129.865	81.0301	43.0103	60.2925	83.5475	45.2401	34.8212	65.397	54.1627	51.2359	65.2941	78.9806	49.0683	30.7124	45.6304	60.2915	60.2113	73.9861	46.4248	77.3387	42.0032	49.4381
isomiR 10	miR-146a-5p-TGAGAACTGAATTCCATGGGA	50.1726	86.9306	38.8474	56.1444	52.457	55.622	43.7112	77.777	49.3552	51.7396	46.2503	27.1464	52.5142	46.7507	37.1286	39.1072	54.6672	36.7211	67.2193	24.9516	52.0611	61.7792	95.1719	54.7206	37.6245	28.5989	36.3933	69.8123	31.3303	35.1868	44.7701	54.8491	45.5459	49.1864	63.1879	43.8781	52.1351	33.2717	41.4822	54.8104	85.2994	128.243	46.4248	42.6696	21.0016	17.9775
isomiR 11	miR-146a-5p-AGAGAACTGAATTCCATGGGTT	33.4484	45.3551	16.3568	11.2289	29.1428	31.2874	73.6188	25.9257	69.6035	22.9954	43.3597	69.1	31.0311	81.8137	47.4421	42.6624	100.051	53.0416	18.1674	33.8628	86.7685	48.9085	29.0803	47.2587	122.583	45.2815	39.7018	47.5993	62.6607	25.1334	24.8723	37.9724	41.853	30.7415	54.7628	43.8781	42.9348	30.7124	29.0375	49.3294	40.1409	39.4592	37.1398	65.7823	17.5013	26.9662
isomiR 12	miR-146a-5p-TGAGAACTGAATTCCATGGG	44.5979	26.4571	30.669	24.7035	29.1428	45.1929	46.0117	47.5304	48.0897	31.6186	26.0158	50.5911	52.5142	42.0756	26.8151	23.1088	41.2583	40.8013	43.6017	33.8628	40.1304	28.3155	50.2296	49.746	57.0435	38.1318	39.7018	50.7726	28.7195	40.2134	34.8212	29.5341	34.4672	43.0381	61.0816	41.6842	39.868	7.67809	22.8152	54.8104	30.1057	59.1889	32.4973	38.2249	21.0016	17.9775
isomiR 13	miR-146a-5p-TGAGAACTGAATTCCATGG	27.8737	34.0163	14.3122	24.7035	23.3142	79.9567	52.9135	34.5676	50.6207	11.4977	26.0158	50.5911	28.6441	53.7633	41.254	33.7744	41.2583	40.8013	23.6176	17.8225	35.792	28.3155	58.1606	39.7968	65.5394	40.515	19.8509	38.0794	46.9955	50.2668	34.8212	33.7533	27.0814	28.6921	54.7628	28.5208	12.2671	56.306	22.8152	16.4431	40.1409	59.1889	23.2124	41.7807	14.0011	17.9775
isomiR 14	miR-146a-5p-TGAGAGCTGAATTCCATGGGTT	27.8737	24.5673	16.3568	8.98311	7.77141	20.8583	43.7112	8.64189	44.2931	5.74884	26.0158	44.4214	26.2571	42.0756	39.1913	23.1088	60.8559	36.7211	23.6176	19.6048	40.1304	12.8707	18.5057	29.8476	53.4025	23.8324	33.0848	22.213	31.3303	25.1334	0	10.5479	14.7717	8.19774	33.7002	21.9391	18.4006	7.67809	12.4447	5.48104	25.088	29.5944	27.8549	32.8912	28.0021	13.4831
isomiR 15	miR-146a-5p-TGAGGACTGAATTCCATGGGTT	16.7242	26.4571	20.446	13.4747	15.5428	10.4291	36.8094	12.9628	41.7621	5.74884	11.5626	48.1232	31.0311	21.0378	37.1286	19.5536	50.5414	28.5609	19.9841	28.5161	47.7227	18.0189	26.4367	27.3603	49.7614	26.2156	23.1594	15.8664	54.8281	25.1334	4.97445	18.9862	17.2336	26.6427	23.1689	19.7451	21.4674	17.9155	12.4447	16.4431	20.0704	14.7972	9.28495	30.2243	14.0011	22.4719
isomiR 16	miR-146a-5p-TGAGAACTGAATTACATGGGTT	16.7242	26.4571	12.2676	15.7204	7.77141	13.9055	39.11	17.2838	29.1069	8.62327	23.1252	43.1875	33.4182	21.0378	37.1286	23.1088	44.3526	32.641	19.9841	17.8225	41.215	20.5931	21.1493	14.9238	53.4025	14.2994	19.8509	12.6931	23.4977	15.08	9.94891	18.9862	23.3885	18.4449	33.7002	17.5512	21.4674	33.2717	18.667	10.9621	35.1233	34.5268	23.2124	21.3348	21.0016	22.4719
isomiR 17	miR-146a-5p-TGGGAACTGAATTCCATGGGTT	36.2358	13.2286	4.0892	13.4747	9.71426	17.3819	34.5088	4.32094	40.4966	17.2465	11.5626	38.2518	19.0961	16.3627	37.1286	24.8864	56.7301	40.8013	18.1674	12.4758	33.6228	10.2965	10.5747	39.7968	58.2572	28.5989	19.8509	12.6931	15.6652	15.08	24.8723	23.2054	13.5407	16.3955	37.9127	21.9391	9.20031	15.3562	14.5188	32.8862	5.01761	14.7972	32.4973	26.6685	3.50027	26.9662
isomiR 18	miR-146a-5p-TGAGAACTGAATTCAATGGGTT	16.7242	20.7877	10.223	8.98311	19.4285	3.47638	20.7053	17.2838	32.9035	14.3721	26.0158	48.1232	23.8701	46.7507	24.7524	31.9968	48.4784	32.641	23.6176	23.1693	37.9612	20.5931	13.2183	14.9238	57.0435	21.4491	9.92545	9.51986	18.276	5.02668	14.9234	27.4245	22.1575	16.3955	18.9564	21.9391	21.4674	15.3562	16.5929	27.4052	10.0352	24.662	4.64248	32.0022	3.50027	8.98875
isomiR 19	miR-146a-5p-TGAGAACTGAGTTCCATGGGTT	13.9368	15.1184	4.0892	6.73733	9.71426	3.47638	34.5088	17.2838	49.3552	2.87442	14.4532	32.0821	26.2571	39.7381	26.8151	12.4432	60.8559	14.2804	19.9841	14.258	26.0305	10.2965	18.5057	9.94921	44.9066	28.5989	16.5424	9.51986	26.1086	10.0534	14.9234	21.0958	11.0787	6.1483	33.7002	13.1634	18.4006	5.11873	22.8152	16.4431	20.0704	34.5268	23.2124	30.2243	28.0021	26.9662
isomiR 20	miR-146a-5p-TGAGAACTGAATTCCGTGGGTT	19.5116	20.7877	14.3122	11.2289	11.6571	13.9055	25.3065	21.6047	45.5587	5.74884	14.4532	43.1875	14.3221	16.3627	20.627	28.4416	40.2268	26.5208	10.9004	12.4758	41.215	7.7224	10.5747	12.4365	43.6929	14.2994	13.2339	19.0397	23.4977	20.1067	34.8212	27.4245	23.3885	10.2472	25.2751	21.9391	15.3339	12.7968	14.5188	10.9621	25.088	29.5944	9.28495	24.0017	10.5008	8.98875
isomiR 21	miR-146a-5p-TGAGAACTGGATTCCATGGGTT	13.9368	15.1184	16.3568	4.49155	5.82856	6.95276	23.0059	4.32094	39.2311	8.62327	11.5626	44.4214	11.9351	16.3627	30.9405	21.3312	30.9437	34.6811	19.9841	19.6048	40.1304	20.5931	18.5057	4.9746	42.4792	19.0659	13.2339	9.51986	10.4434	20.1067	24.8723	23.2054	11.0787	16.3955	35.8065	21.9391	6.13354	17.9155	6.22233	10.9621	15.0528	19.7296	18.5699	24.8906	7.00053	13.4831
isomiR 22	miR-146a-5p-TGAGAACTGAACTCCATGGGTT	30.661	13.2286	4.0892	13.4747	19.4285	6.95276	34.5088	8.64189	30.3724	11.4977	14.4532	40.7196	23.8701	11.6877	16.5016	14.2208	40.2268	28.5609	12.7172	21.3871	26.0305	15.4448	10.5747	9.94921	42.4792	11.9162	19.8509	19.0397	20.8869	0	29.8467	12.6575	12.3097	10.2472	21.0626	24.133	12.2671	12.7968	18.667	10.9621	20.0704	19.7296	9.28495	22.2238	3.50027	4.49437
isomiR 23	miR-146a-5p-CGAGAACTGAATTCCATGGGTT	13.9368	15.1184	10.223	4.49155	5.82856	10.4291	27.607	12.9628	27.8414	5.74884	8.67193	33.3161	19.0961	21.0378	37.1286	21.3312	29.9122	22.4407	18.1674	14.258	18.4383	7.7224	7.931	12.4365	64.3257	26.2156	19.8509	15.8664	10.4434	15.08	14.9234	23.2054	9.84777	12.2966	29.4877	28.5208	15.3339	12.7968	12.4447	16.4431	15.0528	19.7296	13.9274	13.3343	7.00053	8.98875
isomiR 24	miR-146a-5p-TTGAGAACTGAATTCCATGGGT	19.5116	20.7877	8.1784	11.2289	7.77141	24.3346	25.3065	12.9628	48.0897	5.74884	8.67193	40.7196	16.7091	21.0378	26.8151	17.776	35.0695	22.4407	12.7172	17.8225	17.3537	10.2965	2.64367	17.4111	37.6245	14.2994	3.30848	6.34657	13.0543	5.02668	9.94891	10.5479	28.3123	14.346	8.42505	13.1634	15.3339	12.7968	14.5188	5.48104	5.01761	4.93241	13.9274	28.4464	7.00053	4.49437
isomiR 25	miR-146a-5p-TGAGAACCGAATTCCATGGGTT	30.661	13.2286	10.223	6.73733	3.8857	3.47638	16.1041	8.64189	22.7793	14.3721	17.3439	19.7428	11.9351	7.0126	16.5016	19.5536	33.0066	12.2404	7.26695	8.91127	23.8613	2.57413	15.862	32.3349	26.7012	16.6827	3.30848	25.3863	7.83258	25.1334	4.97445	18.9862	19.6955	12.2966	25.2751	17.5512	15.3339	5.11873	12.4447	10.9621	15.0528	9.86481	4.64248	19.5569	10.5008	4.49437
isomiR 26	miR-146a-5p-GAGAACTGAATTCCATGGGTTG	25.0863	9.44897	10.223	11.2289	15.5428	17.3819	20.7053	8.64189	46.8242	8.62327	14.4532	24.6786	11.9351	9.35013	20.627	21.3312	33.0066	16.3205	9.08369	24.9516	16.2691	5.14827	13.2183	9.94921	49.7614	19.0659	0	15.8664	13.0543	10.0534	24.8723	14.7671	19.6955	0	8.42505	13.1634	3.06677	7.67809	2.07411	5.48104	0	4.93241	23.2124	26.6685	0	0
isomiR 27	miR-146a-5p-TGAGAACTGAATTCCACGGGTT	22.2989	11.3388	4.0892	2.24578	5.82856	17.3819	9.20235	8.64189	29.1069	5.74884	14.4532	34.55	4.77402	21.0378	8.2508	14.2208	21.6606	20.4006	9.08369	17.8225	35.792	12.8707	5.28733	7.46191	30.3423	9.53295	16.5424	3.17329	15.6652	20.1067	9.94891	18.9862	4.92389	10.2472	12.6376	21.9391	18.4006	10.2375	26.9634	0	10.0352	14.7972	9.28495	22.2238	3.50027	13.4831
isomiR 28	miR-146a-5p-TGAGAACTGAATTCCATGGGTG	2.78737	15.1184	20.446	11.2289	7.77141	13.9055	4.60117	8.64189	8.85863	11.4977	14.4532	8.6375	19.0961	14.0252	4.1254	5.3328	10.3146	16.3205	16.3506	5.34676	11.9307	15.4448	15.862	9.94921	16.9917	11.9162	13.2339	19.0397	5.22172	20.1067	14.9234	6.32874	4.92389	10.2472	12.6376	17.5512	6.13354	15.3562	8.29644	16.4431	20.0704	14.7972	13.9274	1.7779	0	4.49437
isomiR 1	miR-146b-5p-TGAGAACTGAATTCCATAGGCTGT	889.17	663.318	359.85	390.765	456.57	1136.78	761.494	803.696	1135.17	373.675	670.629	937.785	467.854	610.096	653.876	703.93	644.66	603.859	601.34	916.079	646.425	365.527	689.997	579.541	614.128	519.546	294.455	514.073	561.335	522.775	402.931	546.381	647.491	543.1	1150.02	623.069	594.954	332.717	389.932	361.749	541.902	591.889	561.74	672.935	427.032	471.909
Canonical	miR-146b-5p-TGAGAACTGAATTCCATAGGCT	409.743	442.212	249.441	440.172	270.056	980.339	255.365	639.5	218.935	408.168	222.58	194.961	272.119	238.428	169.141	273.75	122.743	206.046	361.531	527.547	193.06	316.618	565.744	353.197	190.55	271.689	261.37	320.502	255.864	412.188	243.748	289.013	233.885	379.145	1128.96	190.87	322.011	212.427	248.893	158.95	366.285	409.39	241.409	261.351	189.014	238.202
isomiR 2	miR-146b-5p-TGAGAACTGAATTCCATAGGCTG	225.777	221.106	112.453	184.154	163.2	476.264	220.856	358.638	202.483	189.712	187.892	192.493	245.862	137.914	150.577	197.314	100.051	134.644	283.411	329.717	160.522	133.855	296.091	216.395	112.873	176.36	142.265	184.051	151.43	241.281	164.157	191.972	160.026	190.597	553.947	157.961	177.873	115.171	143.114	180.874	250.88	325.539	213.554	211.57	203.015	116.854
isomiR 3	miR-146b-5p-TGAGAACTGAATTCCATAGG	55.7473	79.3714	30.669	83.0937	42.7427	128.626	48.3123	73.4561	31.638	54.614	43.3597	20.9768	45.3532	16.3627	24.7524	23.1088	14.4404	30.6009	34.518	64.1612	19.5229	33.4637	55.517	54.7206	19.4191	26.2156	29.7763	28.5596	41.7738	40.2134	39.7956	44.3012	27.0814	51.2359	44.2315	35.1025	76.6693	23.0343	37.334	16.4431	40.1409	73.9861	23.2124	26.6685	31.5024	17.9775
isomiR 4	miR-146b-5p-TGAGAACTGAATTCCATAGGCTGA	19.5116	9.44897	20.446	15.7204	7.77141	13.9055	39.11	8.64189	35.4345	5.74884	17.3439	38.2518	16.7091	23.3753	8.2508	26.664	15.4718	32.641	29.0678	21.3871	21.6921	12.8707	55.517	29.8476	12.1369	23.8324	13.2339	19.0397	13.0543	25.1334	14.9234	23.2054	17.2336	18.4449	18.9564	19.7451	21.4674	5.11873	18.667	0	45.1585	14.7972	18.5699	19.5569	17.5013	17.9775
isomiR 5	miR-146b-5p-TGAGAACTGAATTCCATAGGA	11.1495	58.5836	14.3122	31.4409	9.71426	24.3346	9.20235	21.6047	13.9207	25.8698	17.3439	16.0411	19.0961	4.67507	8.2508	24.8864	6.18874	16.3205	18.1674	24.9516	9.76145	28.3155	13.2183	7.46191	12.1369	23.8324	9.92545	19.0397	20.8869	10.0534	29.8467	12.6575	17.2336	22.5438	12.6376	24.133	36.8012	5.11873	14.5188	0	10.0352	24.662	9.28495	14.2232	17.5013	13.4831
isomiR 6	miR-146b-5p-TGAGAACTGAATTCCATAGGC	16.7242	26.4571	16.3568	29.1951	11.6571	38.2402	18.4047	60.4932	10.1241	20.121	11.5626	14.8071	14.3221	14.0252	4.1254	8.888	4.12583	14.2804	1.81674	30.2983	10.8461	12.8707	23.793	24.873	8.49585	2.38324	19.8509	9.51986	13.0543	5.02668	19.8978	8.43832	8.6168	6.1483	33.7002	2.19391	9.20031	12.7968	8.29644	10.9621	40.1409	14.7972	4.64248	9.77845	14.0011	17.9775
Canonical	miR-148a-3p-TCAGTGCACTACAGAACTTTGT	1864.75	1173.56	783.082	943.226	878.169	1227.16	1465.47	769.128	2510.79	1141.15	1153.37	1729.97	482.176	1678.35	1683.16	1525.18	2252.7	1956.42	1077.33	1905.23	1819.97	808.278	1144.71	1703.8	2860.67	1892.29	1028.94	1247.1	1433.36	1095.82	984.942	1236.21	2287.14	1268.6	1004.69	1570.84	2484.08	1466.52	1675.88	1342.86	1314.61	1459.99	1597.01	1648.11	1190.09	1074.16
isomiR 1	miR-148a-3p-TCAGTGCACTACAGAACTTTG	638.307	735.13	993.676	1484.46	1303.65	942.098	418.707	483.946	473.304	1365.35	378.674	285.037	685.072	792.424	439.355	835.472	365.136	518.176	517.771	1103.22	322.128	955.003	822.18	489.999	364.108	819.834	985.928	666.39	475.177	477.535	641.705	556.929	907.226	1426.41	598.179	601.13	1039.64	775.487	900.163	1200.35	943.311	532.7	598.879	293.354	696.553	674.156
isomiR 2	miR-148a-3p-TCAGTGCACTACAGAACTTTGA	142.156	120.947	89.9624	121.272	108.8	128.626	85.1217	120.986	60.7449	201.21	78.0474	50.5911	85.9324	109.864	63.9437	103.101	52.6043	95.883	141.706	131.887	88.9377	100.391	126.896	144.264	93.4543	78.6468	201.817	168.184	93.991	170.907	124.361	61.1778	100.94	161.905	115.844	127.246	239.208	156.121	145.188	197.317	311.092	143.04	111.419	83.5613	108.508	112.359
isomiR 3	miR-148a-3p-TCAGTGCACTACAGAACTTTGTC	61.3221	45.3551	34.7582	53.8986	38.857	41.7165	64.4164	51.8513	172.11	40.2419	54.9222	107.352	19.0961	79.4761	162.953	90.6576	123.775	134.644	56.3189	89.1127	94.3607	28.3155	50.2296	42.2841	129.865	97.7127	39.7018	44.426	99.2127	20.1067	44.7701	88.6024	139.1	57.3842	23.1689	81.1745	156.405	66.5435	62.2233	54.8104	40.1409	44.3916	78.9221	116.452	56.0043	49.4381
isomiR 4	miR-148a-3p-TCAGTGCACTACAGAACTTTGTCT	75.2589	26.4571	24.5352	11.2289	23.3142	31.2874	43.7112	38.8885	122.755	22.9954	40.469	56.7607	7.16103	70.126	82.508	49.7728	88.7052	69.3621	16.3506	69.5079	54.2303	12.8707	15.862	39.7968	94.668	59.5809	13.2339	34.9062	49.6063	30.1601	24.8723	52.7395	84.937	34.8404	35.8065	37.2964	55.2019	35.8311	41.4822	21.9242	30.1057	14.7972	13.9274	68.4492	28.0021	4.49437
isomiR 5	miR-148a-3p-TCAGTGCACTACAGAACTTTGTT	25.0863	18.8979	12.2676	13.4747	7.77141	3.47638	13.8035	30.2466	49.3552	8.62327	8.67193	37.0178	2.38701	11.6877	20.627	21.3312	47.447	34.6811	16.3506	16.0403	27.1151	12.8707	18.5057	27.3603	35.1971	30.9821	9.92545	15.8664	13.0543	40.2134	14.9234	10.5479	45.5459	14.346	2.10626	28.5208	42.9348	7.67809	20.7411	16.4431	20.0704	29.5944	18.5699	26.6685	31.5024	22.4719
Canonical	miR-148b-3p-TCAGTGCATCACAGAACTTTGT	933.768	523.473	468.214	541.232	695.541	618.795	883.425	587.648	1985.6	388.047	1031.96	1055.01	515.594	701.26	971.531	1141.22	1117.07	850.706	514.137	882.216	845.993	319.193	531.377	681.521	1406.67	946.145	344.082	615.618	879.86	477.535	368.11	848.051	1068.48	918.147	414.934	816.133	705.357	560.501	947.868	345.306	341.197	498.173	478.175	1084.52	563.543	575.28
isomiR 1	miR-148b-3p-TCAGTGCATCACAGAACTTTGTT	342.846	126.616	75.6502	71.8649	136	146.008	273.77	138.27	634.025	63.2373	271.721	388.687	128.899	278.166	340.345	359.075	379.576	269.288	127.172	238.822	288.505	72.0757	140.114	174.111	331.338	231.174	43.0103	111.065	250.643	150.8	54.719	263.698	276.969	223.388	115.844	269.85	177.873	174.037	199.114	65.7725	45.1585	123.31	208.911	354.691	105.008	143.82
isomiR 2	miR-148b-3p-TCAGTGCATCACAGAACTTTG	125.431	162.522	206.505	339.112	250.628	177.295	103.526	133.949	120.224	250.075	127.188	115.989	147.995	154.277	101.072	151.096	114.492	104.043	109.004	180.008	82.4301	177.615	145.402	124.365	95.8817	126.312	125.722	120.585	151.43	105.56	189.029	101.26	145.255	239.784	105.313	120.665	156.405	148.443	207.411	153.469	205.722	103.581	129.989	96.0066	164.512	152.809
isomiR 3	miR-148b-3p-TCAGTGCATCACAGAACTTTGTTT	94.7705	45.3551	16.3568	15.7204	34.9713	59.0984	64.4164	51.8513	153.128	5.74884	95.3913	88.8428	45.3532	84.1512	86.6334	106.656	105.209	91.8028	14.5339	65.9434	80.2608	20.5931	21.1493	24.873	89.8132	50.048	16.5424	41.2527	44.3846	15.08	19.8978	67.5066	68.9344	28.6921	35.8065	72.3989	55.2019	23.0343	35.2599	16.4431	10.0352	19.7296	13.9274	83.5613	31.5024	26.9662
isomiR 4	miR-148b-3p-TCAGTGCATCACAGAACTTTGTA	33.4484	34.0163	10.223	15.7204	13.6	38.2402	20.7053	12.9628	63.2759	8.62327	20.2345	46.8893	31.0311	37.4005	22.6897	35.552	54.6672	26.5208	10.9004	35.6451	27.1151	12.8707	15.862	24.873	35.1971	23.8324	9.92545	15.8664	26.1086	15.08	4.97445	18.9862	33.2362	28.6921	16.8501	15.3573	12.2671	10.2375	26.9634	5.48104	0	19.7296	37.1398	45.3365	7.00053	8.98875
isomiR 1	miR-148b-5p-GAAGTTCTGTTATACACTCAGG	36.2358	20.7877	18.4014	22.4578	19.4285	20.8583	16.1041	25.9257	13.9207	5.74884	20.2345	6.16964	7.16103	11.6877	22.6897	17.776	18.5662	20.4006	29.0678	16.0403	11.9307	23.1672	21.1493	17.4111	6.06846	33.3653	19.8509	9.51986	36.552	35.1868	0	6.32874	18.4646	16.3955	18.9564	17.5512	6.13354	20.4749	29.0375	32.8862	25.088	34.5268	0	19.5569	24.5019	31.4606
isomiR 1	miR-150-3p-CTGGTACAGGCCTGGGGGACA	13.9368	45.3551	8.1784	29.1951	15.5428	27.811	25.3065	64.8142	10.1241	57.4884	23.1252	13.5732	45.3532	30.3879	12.3762	24.8864	12.3775	24.4808	56.3189	24.9516	21.6921	23.1672	50.2296	27.3603	16.9917	19.0659	19.8509	28.5596	26.1086	45.2401	34.8212	18.9862	19.6955	18.4449	18.9564	35.1025	9.20031	30.7124	18.667	43.8483	25.088	49.3241	32.4973	12.4453	21.0016	17.9775
Canonical	miR-150-5p-TCTCCCAACCCTTGTACCAGTG	8013.68	13865.4	8147.73	12390	14866.7	7196.1	8838.86	19725.1	4058.52	12403.1	8382.87	3588.26	18041	8202.4	5740.49	7135.29	5033.51	7368.71	15111.6	7013.17	7952.33	14507.8	17813	11110.8	3777.01	7223.59	9859.28	14375	8062.34	20443.5	8381.95	12505.6	4976.82	9738.92	5004.48	6507.12	6743.83	7545	7224.12	12047.3	13788.4	10372.8	11165.2	5759.51	8498.65	12004.5
isomiR 1	miR-150-5p-TCTCCCAACCCTTGTACCAGT	1209.72	1972.95	1040.7	1906.66	2273.14	1282.78	1173.3	2761.08	597.325	1595.3	1112.9	483.7	2580.36	1143.05	790.014	1023.9	652.912	1089.39	2025.66	926.772	1084.61	1994.95	2617.23	1524.72	527.956	965.211	1432.57	1872.24	1133.11	3076.33	1178.95	1841.66	688.113	1338.28	1171.08	917.052	956.832	1113.32	1020.46	1803.26	1761.18	1420.53	1439.17	765.386	1239.09	1438.2
isomiR 2	miR-150-5p-TCTCCCAACCCTTGTACCAGTGA	220.202	449.771	204.46	332.375	390.513	246.823	209.353	518.513	107.569	382.298	202.345	134.498	489.337	210.378	111.386	193.758	129.963	155.045	448.734	235.258	224.513	468.492	541.951	340.76	98.3091	226.408	267.987	406.181	211.48	412.188	253.697	307.999	121.866	272.575	256.964	179.9	138.005	207.308	180.447	224.723	376.321	300.877	324.973	166.234	189.014	260.674
isomiR 3	miR-150-5p-TCTCCCAACCCTTGTACCAG	175.604	360.951	231.04	278.476	538.17	184.248	174.845	449.378	88.5863	264.447	185.001	81.4393	491.724	177.653	109.323	186.648	82.5165	171.365	259.794	169.314	142.083	316.618	362.182	206.446	78.89	190.659	218.36	285.596	154.041	472.508	228.825	282.684	130.483	264.377	88.463	116.277	134.938	207.308	172.151	224.723	321.127	182.499	241.409	128.898	217.016	242.696
isomiR 4	miR-150-5p-TCTCCCAACCCTTGTACCAGTGT	167.242	279.69	153.345	267.247	312.799	250.299	195.55	432.094	75.9311	212.707	124.298	90.0768	396.244	142.59	121.699	131.542	102.114	142.804	345.18	142.58	208.244	321.767	409.768	189.035	63.112	162.06	281.221	285.596	161.873	437.321	154.208	307.999	109.556	196.746	265.389	129.44	125.738	163.799	126.521	197.317	286.004	266.35	241.409	133.343	199.515	139.326
isomiR 5	miR-150-5p-TCTCCCAACCCTTGTACCAGTGG	86.4084	185.2	40.892	98.8142	126.285	97.3386	94.3241	198.763	25.3104	129.349	104.063	34.55	133.673	63.1134	41.254	69.3264	52.6043	83.6426	161.69	65.9434	65.0764	113.262	166.551	99.4921	35.1971	85.7966	62.8612	152.318	49.6063	85.4536	89.5402	116.027	50.4698	94.274	71.6129	61.4293	101.203	71.6622	58.0751	87.6967	125.44	93.7157	83.5646	61.3376	101.508	107.865
isomiR 6	miR-150-5p-ACTCCCAACCCTTGTACCAGTG	19.5116	90.7101	40.892	62.8817	73.8284	38.2402	50.6129	69.1351	13.9207	66.1117	31.7971	14.8071	78.7714	30.3879	30.9405	21.3312	27.8493	34.6811	50.8687	28.5161	56.3995	87.5205	74.0226	52.2333	36.4108	30.9821	66.1696	85.6788	52.2172	125.667	59.6934	73.8353	24.6194	55.3347	46.3378	41.6842	42.9348	56.306	47.7045	87.6967	100.352	49.3241	41.7823	28.4464	56.0043	49.4381
isomiR 7	miR-150-5p-TCTCCCAACCCTTGTACCAGTA	44.5979	69.9224	51.115	53.8986	69.9427	41.7165	55.2141	86.4189	18.9828	68.9861	40.469	24.6786	105.028	42.0756	28.8778	35.552	20.6291	38.7612	50.8687	32.0806	37.9612	110.688	92.5283	44.7714	24.2738	33.3653	86.0205	69.8123	46.9955	110.587	9.94891	61.1778	25.8504	43.0381	46.3378	35.1025	46.0016	30.7124	37.334	60.2915	55.1937	39.4592	41.7823	28.4464	35.0027	130.337
isomiR 8	miR-150-5p-TCCCCCAACCCTTGTACCAGTG	27.8737	49.1347	22.4906	24.7035	44.6856	10.4291	18.4047	60.4932	5.06207	22.9954	17.3439	11.1054	54.9013	28.0504	16.5016	21.3312	11.346	34.6811	49.0519	24.9516	24.9459	43.7603	47.586	42.2841	19.4191	7.14971	76.0951	53.9459	31.3303	75.4002	34.8212	27.4245	11.0787	24.5932	23.1689	28.5208	18.4006	20.4749	29.0375	54.8104	60.2113	34.5268	41.7823	14.2232	38.5029	35.955
isomiR 9	miR-150-5p-TCTCCCAACACTTGTACCAGTG	19.5116	49.1347	16.3568	31.4409	46.6285	20.8583	20.7053	38.8885	3.79655	54.614	20.2345	18.5089	47.7402	18.7003	22.6897	15.9984	21.6606	32.641	36.3348	12.4758	33.6228	61.7792	47.586	52.2333	19.4191	23.8324	56.2442	50.7726	18.276	90.4802	24.8723	23.2054	17.2336	20.4943	35.8065	30.7147	24.5342	33.2717	29.0375	32.8862	20.0704	44.3916	27.8549	12.4453	38.5029	31.4606
isomiR 10	miR-150-5p-CCTCCCAACCCTTGTACCAGTG	19.5116	47.2449	36.8028	20.212	44.6856	10.4291	27.607	43.2094	8.85863	34.4931	14.4532	9.87142	59.6753	25.7129	8.2508	15.9984	15.4718	20.4006	38.1515	14.258	20.6075	33.4637	71.379	34.8222	13.3506	16.6827	39.7018	53.9459	15.6652	55.2935	14.9234	33.7533	19.6955	34.8404	16.8501	39.4903	21.4674	17.9155	26.9634	65.7725	45.1585	14.7972	60.3522	16.0011	24.5019	49.4381
isomiR 11	miR-150-5p-TCTCCCAACTCTTGTACCAGTG	27.8737	39.6857	16.3568	42.6698	40.7999	34.7638	20.7053	47.5304	16.4517	20.121	11.5626	6.16964	31.0311	35.063	16.5016	28.4416	12.3775	26.5208	50.8687	23.1693	16.2691	28.3155	66.0916	32.3349	12.1369	33.3653	19.8509	53.9459	15.6652	80.4269	29.8467	23.2054	29.5433	38.9393	18.9564	8.77562	30.6677	28.153	22.8152	32.8862	30.1057	64.1213	23.2124	14.2232	28.0021	22.4719
isomiR 12	miR-150-5p-TCTCCCAGCCCTTGTACCAGTG	8.3621	47.2449	18.4014	20.212	50.5142	17.3819	25.3065	69.1351	5.06207	25.8698	11.5626	9.87142	54.9013	21.0378	24.7524	8.888	15.4718	32.641	43.6017	12.4758	30.369	61.7792	37.0113	44.7714	13.3506	16.6827	33.0848	63.4657	13.0543	40.2134	44.7701	35.8629	2.46194	38.9393	25.2751	28.5208	12.2671	15.3562	26.9634	27.4052	30.1057	44.3916	18.5699	13.3343	17.5013	35.955
isomiR 13	miR-150-5p-TCTCCAAACCCTTGTACCAGTG	11.1495	24.5673	34.7582	22.4578	42.7427	20.8583	13.8035	60.4932	2.53104	22.9954	14.4532	11.1054	35.8052	25.7129	12.3762	24.8864	19.5977	18.3606	43.6017	28.5161	24.9459	61.7792	26.4367	29.8476	7.28215	23.8324	52.9357	66.639	18.276	55.2935	24.8723	50.6299	13.5407	24.5932	21.0626	19.7451	36.8012	23.0343	20.7411	10.9621	25.088	59.1889	37.1398	10.6674	14.0011	22.4719
isomiR 14	miR-150-5p-TCACCCAACCCTTGTACCAGTG	22.2989	45.3551	20.446	26.9493	23.3142	6.95276	20.7053	30.2466	12.6552	48.8652	26.0158	9.87142	26.2571	30.3879	20.627	21.3312	12.3775	24.4808	30.8846	10.6935	30.369	59.2051	34.3676	27.3603	7.28215	16.6827	29.7763	66.639	15.6652	55.2935	9.94891	33.7533	16.0026	18.4449	27.3814	15.3573	24.5342	23.0343	26.9634	38.3673	45.1585	54.2565	23.2124	19.5569	28.0021	44.9437
isomiR 15	miR-150-5p-TCTCCCAACCCTTGTACCAGCG	13.9368	34.0163	12.2676	20.212	40.7999	24.3346	16.1041	38.8885	5.06207	34.4931	14.4532	11.1054	38.1922	18.7003	12.3762	15.9984	7.22019	16.3205	39.9682	12.4758	22.7767	36.0379	42.2986	24.873	12.1369	9.53295	39.7018	57.1192	20.8869	90.4802	14.9234	42.1916	11.0787	18.4449	10.5313	24.133	27.6009	33.2717	18.667	49.3294	30.1057	39.4592	32.4973	11.5564	28.0021	67.4156
isomiR 16	miR-150-5p-TCTCCCAACCCCTGTACCAGTG	8.3621	43.4653	14.3122	44.9155	27.1999	3.47638	25.3065	21.6047	10.1241	28.7442	23.1252	8.6375	33.4182	14.0252	14.4389	19.5536	21.6606	28.5609	39.9682	16.0403	28.1998	41.1861	37.0113	24.873	6.06846	19.0659	29.7763	41.2527	28.7195	80.4269	29.8467	25.315	8.6168	30.7415	14.7438	19.7451	18.4006	20.4749	26.9634	21.9242	40.1409	44.3916	32.4973	12.4453	28.0021	44.9437
isomiR 17	miR-150-5p-TCTCCCAACCCTTGTACCA	19.5116	51.0245	38.8474	35.9324	38.857	13.9055	25.3065	43.2094	7.59311	17.2465	20.2345	8.6375	33.4182	9.35013	24.7524	19.5536	7.22019	16.3205	27.2511	32.0806	20.6075	36.0379	29.0803	29.8476	12.1369	4.76648	19.8509	25.3863	15.6652	90.4802	9.94891	27.4245	6.15486	26.6427	16.8501	10.9695	9.20031	7.67809	14.5188	38.3673	30.1057	29.5944	23.2124	8.8895	17.5013	44.9437
isomiR 18	miR-150-5p-TCTCCCACCCCTTGTACCAGTG	5.57473	32.1265	20.446	22.4578	34.9713	3.47638	16.1041	34.5676	5.06207	14.3721	8.67193	9.87142	31.0311	9.35013	12.3762	3.5552	6.18874	16.3205	38.1515	10.6935	10.8461	41.1861	26.4367	24.873	16.9917	11.9162	26.4679	41.2527	10.4434	70.3735	34.8212	27.4245	17.2336	43.0381	18.9564	28.5208	24.5342	12.7968	24.8893	21.9242	45.1585	34.5268	18.5699	10.6674	17.5013	26.9662
isomiR 19	miR-150-5p-TCTCCCGACCCTTGTACCAGTG	19.5116	30.2367	32.7136	15.7204	33.0285	17.3819	27.607	47.5304	5.06207	22.9954	8.67193	4.93571	33.4182	14.0252	4.1254	17.776	11.346	8.16025	36.3348	7.12902	23.8613	54.0568	42.2986	34.8222	12.1369	21.4491	23.1594	28.5596	13.0543	55.2935	19.8978	14.7671	8.6168	18.4449	6.31879	24.133	24.5342	17.9155	22.8152	16.4431	15.0528	19.7296	9.28495	8.00055	35.0027	35.955
isomiR 20	miR-150-5p-TCTCCCAACCCTCGTACCAGTG	8.3621	24.5673	24.5352	24.7035	27.1999	6.95276	11.5029	17.2838	5.06207	17.2465	26.0158	11.1054	23.8701	25.7129	8.2508	24.8864	8.25165	16.3205	25.4343	10.6935	21.6921	41.1861	29.0803	37.3095	8.49585	11.9162	33.0848	44.426	7.83258	65.3468	29.8467	12.6575	7.38583	22.5438	12.6376	15.3573	15.3339	17.9155	20.7411	10.9621	35.1233	29.5944	18.5699	9.77845	31.5024	49.4381
isomiR 21	miR-150-5p-TCTCCCAACCCTTGTACCGGTG	16.7242	30.2367	14.3122	35.9324	21.3714	10.4291	25.3065	34.5676	5.06207	17.2465	5.78129	6.16964	38.1922	23.3753	12.3762	7.1104	10.3146	26.5208	23.6176	7.12902	14.0999	30.8896	15.862	37.3095	10.9232	14.2994	36.3933	28.5596	23.4977	35.1868	24.8723	42.1916	12.3097	18.4449	14.7438	17.5512	24.5342	28.153	29.0375	10.9621	25.088	39.4592	13.9274	12.4453	17.5013	26.9662
isomiR 22	miR-150-5p-TCTCCCAACCATTGTACCAGTG	8.3621	26.4571	18.4014	22.4578	31.0856	24.3346	11.5029	56.1723	5.06207	20.121	20.2345	3.70178	35.8052	11.6877	12.3762	30.2192	14.4404	10.2003	21.8009	10.6935	28.1998	38.612	31.724	29.8476	8.49585	23.8324	26.4679	50.7726	10.4434	70.3735	4.97445	18.9862	9.84777	14.346	18.9564	8.77562	9.20031	28.153	10.3705	49.3294	15.0528	9.86481	23.2124	11.5564	7.00053	13.4831
isomiR 23	miR-150-5p-GCTCCCAACCCTTGTACCAGTG	19.5116	22.6775	26.5798	13.4747	27.1999	10.4291	9.20235	38.8885	6.32759	14.3721	26.0158	6.16964	23.8701	14.0252	10.3135	10.6656	14.4404	18.3606	30.8846	12.4758	21.6921	25.7413	34.3676	29.8476	9.70954	14.2994	49.6272	34.9062	15.6652	65.3468	4.97445	18.9862	7.38583	30.7415	12.6376	19.7451	12.2671	12.7968	16.5929	38.3673	15.0528	19.7296	9.28495	7.1116	3.50027	17.9775
isomiR 24	miR-150-5p-TCTCCCAACCCTTGTGCCAGTG	11.1495	26.4571	8.1784	11.2289	13.6	20.8583	9.20235	25.9257	3.79655	20.121	8.67193	3.70178	21.4831	16.3627	6.1881	5.3328	15.4718	24.4808	30.8846	8.91127	18.4383	41.1861	18.5057	22.3857	7.28215	11.9162	26.4679	41.2527	10.4434	50.2668	14.9234	12.6575	3.69291	10.2472	16.8501	15.3573	21.4674	15.3562	10.3705	32.8862	20.0704	19.7296	32.4973	8.00055	24.5019	22.4719
isomiR 25	miR-150-5p-TCTCCCAACCCTTGCACCAGTG	8.3621	24.5673	10.223	13.4747	15.5428	10.4291	11.5029	43.2094	3.79655	25.8698	20.2345	1.23393	28.6441	21.0378	6.1881	10.6656	9.28311	22.4407	19.9841	12.4758	13.0153	28.3155	23.793	14.9238	7.28215	7.14971	29.7763	31.7329	13.0543	50.2668	14.9234	16.8766	9.84777	10.2472	25.2751	17.5512	15.3339	15.3562	14.5188	16.4431	30.1057	14.7972	13.9274	12.4453	21.0016	26.9662
isomiR 26	miR-150-5p-TCTCCCAACCCTTGTACCAGA	22.2989	41.5755	14.3122	15.7204	7.77141	13.9055	11.5029	21.6047	7.59311	17.2465	23.1252	3.70178	19.0961	7.0126	20.627	15.9984	10.3146	10.2003	23.6176	21.3871	9.76145	20.5931	26.4367	34.8222	6.06846	21.4491	6.61696	34.9062	5.22172	45.2401	19.8978	12.6575	9.84777	16.3955	12.6376	13.1634	9.20031	10.2375	18.667	16.4431	15.0528	19.7296	27.8549	10.6674	10.5008	17.9775
isomiR 27	miR-150-5p-TCTCCCAAACCTTGTACCAGTG	16.7242	18.8979	4.0892	11.2289	29.1428	6.95276	11.5029	21.6047	6.32759	17.2465	20.2345	8.6375	21.4831	7.0126	4.1254	7.1104	8.25165	2.04006	29.0678	1.78225	20.6075	20.5931	13.2183	17.4111	7.28215	14.2994	19.8509	28.5596	18.276	50.2668	24.8723	14.7671	7.38583	18.4449	8.42505	6.58172	12.2671	23.0343	8.29644	38.3673	30.1057	29.5944	27.8549	7.1116	14.0011	22.4719
isomiR 28	miR-150-5p-TCTCCCAACCCTTGTACAAGTG	13.9368	24.5673	6.1338	13.4747	23.3142	6.95276	23.0059	4.32094	5.06207	17.2465	17.3439	1.23393	28.6441	14.0252	6.1881	14.2208	7.22019	12.2404	9.08369	10.6935	13.0153	28.3155	23.793	12.4365	7.28215	14.2994	19.8509	19.0397	10.4434	50.2668	0	14.7671	7.38583	18.4449	6.31879	15.3573	9.20031	17.9155	12.4447	10.9621	15.0528	19.7296	4.64248	6.22265	14.0011	17.9775
Canonical	miR-151a-3p-CTAGACTGAAGCTCCTTGAGG	3342.05	1806.64	1457.8	1107.17	1297.83	1717.33	3050.58	2121.58	5761.9	1086.53	3205.72	3914.02	1582.59	2956.98	3335.38	3377.44	3893.75	3523.19	2201.89	2671.6	3369.87	1127.47	1586.2	3051.92	4616.89	2819.37	936.301	1523.18	2715.29	1608.54	1372.95	2925.99	3214.07	1981.8	2102.05	3025.4	2404.35	1809.47	2708.79	1545.65	1068.75	1869.38	2330.52	3692.7	1925.15	1707.86
isomiR 1	miR-151a-3p-CTAGACTGAAGCTCCTTGAGGA	535.174	317.486	296.467	251.527	264.228	330.256	513.031	293.824	999.759	229.954	612.817	809.457	391.47	479.194	635.311	575.943	755.026	565.097	445.101	579.233	546.641	231.672	327.814	482.537	768.267	543.378	172.041	276.076	475.177	266.414	258.672	502.08	496.081	356.602	322.258	502.404	315.877	261.055	383.71	197.317	135.475	364.998	427.108	684.492	294.022	283.146
isomiR 2	miR-151a-3p-TACTAGACTGAAGCTCCTTGAGG	448.766	226.775	149.256	103.306	124.343	166.866	349.689	198.763	854.225	112.102	491.41	557.735	171.865	427.769	470.295	433.735	520.885	473.295	252.527	319.024	521.695	149.3	179.769	345.735	604.419	359.869	89.329	187.224	323.747	251.334	174.106	381.834	440.688	217.24	282.239	377.352	242.275	209.868	302.82	175.393	110.387	202.229	301.761	510.257	217.016	206.741
isomiR 3	miR-151a-3p-CTAGACTGAAGCTCCTTGAGGT	231.351	105.829	104.275	62.8817	64.1141	114.72	202.452	129.628	422.683	71.8606	222.58	265.295	107.416	182.328	247.524	184.87	250.644	236.647	145.339	147.927	249.459	84.9464	116.321	191.522	349.543	178.743	52.9357	126.931	161.873	145.774	84.5657	196.191	235.116	118.867	183.245	197.451	147.205	133.087	132.743	71.2535	70.2465	147.972	139.274	224.904	161.012	130.337
isomiR 4	miR-151a-3p-CTAGACTGAAGCTCCTTGAGGAA	100.345	83.151	63.3826	49.4071	56.3427	59.0984	39.11	77.777	113.897	83.3583	78.0474	139.434	85.9324	91.1638	94.8841	90.6576	89.7367	110.163	139.889	131.887	81.3454	66.9275	87.241	84.5683	86.1722	109.629	62.8612	60.2925	91.3801	70.3735	19.8978	101.26	60.3176	81.9774	75.8254	87.7562	49.0683	66.5435	64.2974	32.8862	45.1585	73.9861	78.9221	119.119	77.0058	94.3819
isomiR 5	miR-151a-3p-CTAGACTGAAGCTCCTTGAG	50.1726	35.9061	40.892	38.1782	56.3427	86.9094	41.4106	51.8513	58.2138	57.4884	52.0316	64.1643	42.9662	46.7507	63.9437	51.5504	50.5414	42.8413	58.1356	55.2499	50.9765	33.4637	39.655	32.3349	57.0435	40.515	39.7018	19.0397	41.7738	20.1067	49.7445	42.1916	34.4672	12.2966	52.6566	21.9391	24.5342	20.4749	51.8527	32.8862	40.1409	39.4592	37.1398	55.1149	31.5024	35.955
isomiR 6	miR-151a-3p-CTAGACTGAAGCTCCTTGAGGAT	55.7473	32.1265	16.3568	22.4578	17.4857	31.2874	36.8094	30.2466	91.1173	25.8698	57.8129	70.3339	16.7091	25.7129	61.881	31.9968	71.1705	61.2019	52.6854	33.8628	59.6533	10.2965	39.655	29.8476	87.3858	35.7486	26.4679	19.0397	41.7738	50.2668	9.94891	48.5204	43.084	24.5932	48.444	28.5208	36.8012	17.9155	24.8893	0	15.0528	24.662	60.3522	51.5591	21.0016	22.4719
isomiR 7	miR-151a-3p-TACTAGACTGAAGCTCCTTGAGGT	58.5347	35.9061	26.5798	2.24578	19.4285	13.9055	41.4106	17.2838	122.755	8.62327	46.2503	56.7607	23.8701	58.4383	68.0691	55.1056	76.3278	57.1218	32.7013	30.2983	45.5535	12.8707	13.2183	44.7714	93.4543	38.1318	19.8509	9.51986	36.552	30.1601	14.9234	37.9724	48.0079	22.5438	29.4877	41.6842	46.0016	56.306	45.6304	5.48104	5.01761	19.7296	41.7823	60.4486	21.0016	13.4831
isomiR 8	miR-151a-3p-ACTAGACTGAAGCTCCTTGAGG	44.5979	18.8979	18.4014	26.9493	15.5428	27.811	52.9135	60.4932	84.7897	8.62327	60.7035	61.6964	23.8701	42.0756	57.7556	63.9936	54.6672	53.0416	18.1674	30.2983	61.8225	18.0189	18.5057	54.7206	82.5311	42.8983	23.1594	19.0397	52.2172	25.1334	19.8978	33.7533	62.7795	12.2966	27.3814	43.8781	46.0016	20.4749	24.8893	5.48104	20.0704	24.662	32.4973	57.7818	17.5013	13.4831
isomiR 9	miR-151a-3p-TACTAGACTGAAGCTCCTTGAG	39.0231	7.55918	10.223	11.2289	15.5428	24.3346	20.7053	17.2838	51.8862	14.3721	40.469	53.0589	21.4831	23.3753	26.8151	39.1072	23.7235	22.4407	19.9841	39.2096	22.7767	18.0189	21.1493	14.9238	41.2655	11.9162	3.30848	9.51986	7.83258	5.02668	9.94891	23.2054	22.1575	16.3955	12.6376	13.1634	21.4674	15.3562	22.8152	16.4431	30.1057	9.86481	23.2124	35.558	3.50027	8.98875
isomiR 10	miR-151a-3p-CTAGACTGAAGCTCCTTGAGT	13.9368	13.2286	10.223	15.7204	15.5428	34.7638	11.5029	0	24.0448	14.3721	8.67193	11.1054	7.16103	14.0252	14.4389	5.3328	14.4404	6.12019	21.8009	17.8225	14.0999	20.5931	7.931	22.3857	16.9917	9.53295	3.30848	9.51986	7.83258	15.08	0	14.7671	18.4646	12.2966	21.0626	4.38781	12.2671	10.2375	14.5188	0	5.01761	9.86481	9.28495	10.6674	7.00053	13.4831
Canonical	miR-151a-5p-TCGAGGAGCTCACAGTCTAGT	100.345	73.702	57.2488	47.1613	42.7427	52.1457	119.631	47.5304	188.562	63.2373	57.8129	146.837	59.6753	128.564	175.329	104.878	130.995	124.444	103.554	110.5	186.552	43.7603	74.0226	99.4921	185.695	100.096	59.5527	120.585	127.932	65.3468	54.719	113.917	118.173	77.8785	65.2941	103.114	67.469	69.1028	114.076	115.102	85.2994	88.7833	125.347	168.901	98.0074	134.831
isomiR 1	miR-151a-5p-TCGAGGAGCTCACAGTCTAGTA	11.1495	9.44897	2.0446	2.24578	0	6.95276	9.20235	17.2838	43.0276	8.62327	26.0158	35.7839	14.3221	28.0504	26.8151	17.776	31.9751	28.5609	16.3506	33.8628	19.5229	7.7224	7.931	27.3603	20.6328	9.53295	9.92545	15.8664	18.276	10.0534	19.8978	21.0958	12.3097	12.2966	16.8501	8.77562	0	7.67809	18.667	5.48104	5.01761	19.7296	13.9274	34.6691	7.00053	17.9775
Canonical	miR-152-3p-TCAGTGCATGACAGAACTTGG	125.431	88.8204	108.364	62.8817	71.8855	97.3386	140.336	116.665	222.731	48.8652	78.0474	107.352	71.6103	105.189	156.765	104.878	159.876	83.6426	96.2871	105.153	100.868	38.612	68.7353	87.0556	110.446	81.0301	46.3188	60.2925	96.6018	70.3735	34.8212	90.712	103.402	100.422	63.1879	59.2354	76.6693	58.8654	89.1867	32.8862	45.1585	64.1213	60.3522	104.896	56.0043	58.4269
isomiR 1	miR-152-3p-TCAGTGCATGACAGAACTTGGG	119.857	75.5918	77.6948	38.1782	77.7141	69.5276	80.5205	112.345	187.297	60.3629	98.2819	143.136	71.6103	121.552	138.201	63.9936	165.033	65.282	87.2035	101.588	100.868	46.3344	76.6663	104.467	100.736	85.7966	36.3933	60.2925	62.6607	70.3735	24.8723	118.137	104.633	73.7797	54.7628	89.9501	61.3354	28.153	66.3715	32.8862	65.2289	44.3916	92.8495	128.898	42.0032	49.4381
isomiR 2	miR-152-3p-TCAGTGCATGACAGAACTTGGGA	33.4484	28.3469	38.8474	20.212	27.1999	17.3819	20.7053	21.6047	34.169	28.7442	20.2345	29.6143	26.2571	25.7129	24.7524	14.2208	33.0066	20.4006	30.8846	26.7338	21.6921	25.7413	21.1493	14.9238	24.2738	26.2156	26.4679	12.6931	26.1086	20.1067	29.8467	29.5341	30.7743	26.6427	33.7002	8.77562	15.3339	17.9155	35.2599	10.9621	20.0704	4.93241	13.9274	28.4464	7.00053	26.9662
isomiR 3	miR-152-3p-TCAGTGCATGACAGAACTTGGGT	36.2358	20.7877	24.5352	13.4747	27.1999	34.7638	20.7053	34.5676	39.2311	14.3721	31.7971	20.9768	11.9351	18.7003	20.627	28.4416	27.8493	16.3205	18.1674	12.4758	28.1998	12.8707	13.2183	17.4111	21.8465	11.9162	9.92545	22.213	20.8869	25.1334	34.8212	23.2054	19.6955	8.19774	14.7438	39.4903	12.2671	12.7968	14.5188	10.9621	10.0352	24.662	23.2124	24.8906	10.5008	13.4831
isomiR 4	miR-152-3p-TCAGTGCATGACAGAACTTGGT	22.2989	17.0082	20.446	4.49155	13.6	10.4291	16.1041	30.2466	32.9035	11.4977	8.67193	17.275	23.8701	16.3627	35.0659	12.4432	26.8179	18.3606	21.8009	30.2983	10.8461	10.2965	7.931	34.8222	27.9149	16.6827	9.92545	25.3863	7.83258	10.0534	9.94891	25.315	22.1575	20.4943	18.9564	35.1025	24.5342	10.2375	2.07411	16.4431	25.088	0	18.5699	28.4464	10.5008	17.9775
Canonical	miR-155-5p-TTAATGCTAATCGTGATAGGGGT	1460.58	1343.64	783.082	711.911	666.398	1223.68	991.553	1192.58	732.735	1100.9	930.787	1030.33	1071.77	986.439	944.716	787.477	749.869	995.551	1569.66	721.813	1060.74	906.095	1625.85	830.759	643.257	953.295	1048.79	1196.33	1052.18	1608.54	1208.79	1128.63	968.775	936.592	1004.69	1042.1	867.896	1243.85	1310.84	1282.56	1374.82	1637.56	1499.52	942.287	1004.58	1092.13
isomiR 1	miR-155-5p-TTAATGCTAATCGTGATAGGGG	707.991	606.624	316.913	341.358	324.456	552.744	487.724	691.351	351.814	503.024	413.362	413.366	539.465	469.844	408.414	373.296	372.356	503.896	706.711	354.669	494.58	417.01	592.181	392.994	322.842	455.198	453.262	523.592	443.846	713.789	586.986	575.915	446.843	463.172	406.509	473.884	444.682	516.991	584.899	531.661	617.166	656.01	659.232	411.584	395.53	471.909
isomiR 2	miR-155-5p-TTAATGCTAATCGTGATAGGGGTT	549.111	385.518	245.352	269.493	264.228	455.405	310.579	496.909	241.714	428.289	349.768	306.014	448.758	261.804	286.715	261.307	225.889	395.772	588.623	235.258	354.666	370.675	605.399	310.913	190.55	305.054	317.614	428.394	336.801	452.401	432.777	360.738	326.207	356.602	326.471	274.238	328.144	417.176	410.674	317.9	526.849	626.415	362.113	329.8	269.52	364.044
isomiR 3	miR-155-5p-TTAATGCTAATCGTGATAGGG	551.899	362.841	239.218	206.611	281.714	462.358	310.579	319.75	253.104	275.945	315.08	264.061	317.472	252.454	245.461	232.866	271.273	271.328	419.667	242.387	298.267	236.82	388.619	236.294	185.695	233.557	224.977	317.329	313.303	321.708	363.135	322.766	273.276	247.982	337.002	280.82	260.676	214.987	331.857	219.242	245.863	325.539	301.761	262.24	217.016	224.719
isomiR 4	miR-155-5p-TTAATGCTAATCGTGATAGGGA	175.604	179.53	81.784	121.272	157.371	180.772	147.238	190.122	107.569	163.842	89.61	136.966	143.221	112.202	105.198	94.2128	146.467	102.003	210.742	130.105	116.053	126.133	224.712	121.878	49.7614	112.012	82.7121	123.758	120.1	191.014	94.5146	118.137	120.635	122.966	160.076	109.695	64.4022	81.8996	157.632	169.912	110.387	157.837	143.917	121.786	84.0064	85.3931
isomiR 5	miR-155-5p-TTAATGCTAATCGTGATAGGGGA	156.093	143.624	114.498	76.3564	93.2569	173.819	105.827	168.517	75.9311	140.847	89.61	122.159	159.93	172.977	117.574	117.322	122.743	124.444	181.674	131.887	92.1915	115.836	198.275	124.365	80.1037	128.695	132.339	145.971	120.1	135.72	104.464	132.904	105.864	106.571	88.463	129.44	95.0699	117.731	116.15	120.583	140.493	133.175	148.559	115.564	94.5072	94.3819
isomiR 6	miR-155-5p-TTAATGCTAATCGTGATAGGGT	142.156	124.726	34.7582	85.3395	54.3999	104.291	89.7229	86.4189	88.5863	94.8559	66.4848	82.6732	114.577	140.252	113.448	81.7696	79.4221	77.5224	165.323	81.9837	103.038	61.7792	121.609	99.4921	76.4626	64.3474	52.9357	114.238	93.991	120.64	69.6424	82.2736	94.7848	75.8291	101.101	98.7257	107.337	71.6622	120.298	76.7346	115.405	177.567	102.134	77.3387	63.0048	89.8875
isomiR 7	miR-155-5p-TTAATGCTAATCGTGATAGG	158.88	145.514	67.4718	92.0768	126.285	198.154	98.9252	125.307	78.4621	117.851	98.2819	70.3339	102.641	77.1386	72.1945	103.101	79.4221	69.3621	105.371	71.2902	74.8378	87.5205	161.264	62.1826	57.0435	100.096	69.4781	85.6788	70.4932	105.56	114.412	40.082	84.937	79.928	132.695	68.0111	64.4022	48.6279	112.002	49.3294	85.2994	123.31	92.8495	56.8928	52.504	17.9775
isomiR 8	miR-155-5p-TTAATGCTAATCGTGATAGGGGTTT	75.2589	60.4734	57.2488	22.4578	48.5713	59.0984	29.9076	30.2466	45.5587	51.7396	60.7035	53.0589	73.9973	63.1134	59.8183	51.5504	55.6986	55.0817	78.1198	46.3386	63.9918	48.9085	74.0226	64.6699	36.4108	57.1977	66.1696	44.426	33.9412	35.1868	34.8212	42.1916	62.7795	51.2359	52.6566	52.6537	30.6677	46.0685	51.8527	43.8483	55.1937	49.3241	83.5646	43.5586	45.5035	67.4156
isomiR 9	miR-155-5p-TTAATGCTAATCGTGATAGGGGTA	33.4484	26.4571	14.3122	15.7204	25.2571	20.8583	20.7053	12.9628	12.6552	20.121	28.9064	12.3393	26.2571	16.3627	4.1254	12.4432	19.5977	16.3205	50.8687	21.3871	18.4383	20.5931	58.1606	7.46191	9.70954	23.8324	13.2339	44.426	26.1086	5.02668	4.97445	6.32874	16.0026	32.791	25.2751	15.3573	18.4006	20.4749	12.4447	16.4431	20.0704	4.93241	27.8549	15.1122	14.0011	31.4606
isomiR 1	miR-15a-5p-TAGCAGCACATAATGGTTTG	420.892	725.681	1016.17	1560.81	868.455	768.279	241.562	319.75	199.952	914.066	225.47	422.003	527.529	575.033	431.104	572.387	291.902	287.649	621.325	662.999	401.304	725.906	645.054	519.846	165.062	602.959	665.005	364.928	623.996	191.014	467.599	251.04	279.431	623.028	429.678	311.535	414.014	401.82	333.932	624.839	637.236	448.849	389.968	210.681	497.038	435.954
isomiR 2	miR-15a-5p-TAGCAGCACATAATGGTTTGT	142.156	141.735	228.995	419.96	252.571	354.591	82.8211	155.554	97.4449	181.089	127.188	115.989	176.639	102.851	134.075	181.315	95.9254	99.9631	168.957	244.169	116.053	198.208	195.631	116.903	87.3858	188.276	178.658	145.971	154.041	65.3468	208.927	88.6024	167.412	190.597	115.844	114.083	141.071	151.002	178.373	142.507	270.951	143.04	129.989	84.4503	220.517	247.191
isomiR 3	miR-15a-5p-TAGCAGCACATAATGG	139.368	187.09	188.103	316.655	130.171	163.39	85.1217	73.4561	48.0897	129.349	37.5784	101.182	90.7064	63.1134	99.0095	127.987	85.6109	87.7227	121.721	101.588	119.307	213.653	126.896	74.6191	46.1203	112.012	201.817	72.9856	88.7693	45.2401	99.4891	46.4108	121.866	168.054	147.438	85.5623	131.871	148.443	122.372	186.355	85.2994	157.837	134.632	30.2243	115.509	89.8875
isomiR 4	miR-15a-5p-TAGCAGCACATAATGGTTTGTGG	108.707	56.6938	32.7136	58.3902	73.8284	93.8622	75.9194	108.024	174.642	40.2419	118.516	127.095	38.1922	67.7885	107.26	85.3248	115.523	79.5625	72.6695	83.7659	96.5299	43.7603	52.8733	37.3095	89.8132	76.2636	23.1594	47.5993	65.2715	40.2134	34.8212	65.397	71.3963	51.2359	50.5503	50.4598	49.0683	33.2717	53.9268	16.4431	15.0528	54.2565	51.0672	65.7823	56.0043	40.4494
Canonical	miR-15a-5p-TAGCAGCACATAATGGTTTGTG	55.7473	24.5673	24.5352	13.4747	60.2284	27.811	18.4047	69.1351	56.9483	17.2465	43.3597	38.2518	31.0311	28.0504	41.254	55.1056	37.1324	12.2404	27.2511	46.3386	27.1151	33.4637	29.0803	32.3349	38.8382	35.7486	9.92545	22.213	39.1629	40.2134	44.7701	23.2054	43.084	24.5932	14.7438	21.9391	33.7345	20.4749	31.1116	5.48104	15.0528	9.86481	23.2124	37.3359	35.0027	26.9662
isomiR 5	miR-15a-5p-TAGCAGCACATAATGGTT	13.9368	26.4571	32.7136	94.3226	38.857	41.7165	13.8035	21.6047	10.1241	31.6186	17.3439	23.4446	23.8701	39.7381	18.5643	40.8848	13.4089	8.16025	18.1674	30.2983	19.5229	56.6309	31.724	24.873	16.9917	30.9821	23.1594	15.8664	7.83258	5.02668	24.8723	14.7671	16.0026	40.9887	40.019	6.58172	33.7345	30.7124	29.0375	16.4431	40.1409	34.5268	23.2124	9.77845	28.0021	17.9775
isomiR 6	miR-15a-5p-TAGCAGCACATAATGGTTT	30.661	28.3469	63.3826	60.636	42.7427	45.1929	6.90176	12.9628	17.7173	48.8652	11.5626	22.2107	14.3221	14.0252	14.4389	23.1088	10.3146	12.2404	27.2511	42.7741	11.9307	51.4827	23.793	34.8222	6.06846	33.3653	39.7018	12.6931	28.7195	0	19.8978	6.32874	9.84777	16.3955	21.0626	13.1634	15.3339	7.67809	18.667	49.3294	10.0352	19.7296	9.28495	16.0011	31.5024	44.9437
isomiR 7	miR-15a-5p-TAGCAGCACATAATGGT	13.9368	28.3469	12.2676	58.3902	17.4857	20.8583	23.0059	21.6047	10.1241	31.6186	17.3439	13.5732	16.7091	9.35013	16.5016	8.888	19.5977	8.16025	12.7172	17.8225	8.67685	18.0189	21.1493	14.9238	9.70954	14.2994	16.5424	22.213	18.276	5.02668	39.7956	8.43832	18.4646	20.4943	29.4877	4.38781	33.7345	30.7124	22.8152	43.8483	30.1057	54.2565	23.2124	8.00055	28.0021	26.9662
isomiR 8	miR-15a-5p-TAGCAGCACATAATGGTTTGTGGA	30.661	17.0082	18.4014	8.98311	15.5428	45.1929	25.3065	12.9628	34.169	14.3721	28.9064	23.4446	9.54804	37.4005	26.8151	28.4416	30.9437	28.5609	12.7172	16.0403	20.6075	7.7224	13.2183	12.4365	23.0602	16.6827	3.30848	9.51986	10.4434	15.08	4.97445	23.2054	25.8504	20.4943	12.6376	24.133	9.20031	20.4749	16.5929	0	20.0704	0	9.28495	24.0017	3.50027	17.9775
isomiR 9	miR-15a-5p-TAGCAGCACATAATGGTTTGTGT	19.5116	18.8979	8.1784	13.4747	15.5428	24.3346	16.1041	12.9628	48.0897	11.4977	11.5626	28.3803	19.0961	16.3627	28.8778	31.9968	34.0381	28.5609	18.1674	16.0403	21.6921	18.0189	10.5747	12.4365	24.2738	26.2156	0	6.34657	20.8869	15.08	9.94891	25.315	13.5407	20.4943	6.31879	15.3573	30.6677	12.7968	10.3705	5.48104	0	0	9.28495	16.0011	3.50027	4.49437
isomiR 1	miR-15b-3p-CGAATCATTATTTGCTGCTCT	27.8737	30.2367	28.6244	51.6529	36.9142	76.4803	29.9076	21.6047	36.7	14.3721	43.3597	23.4446	14.3221	23.3753	16.5016	21.3312	26.8179	12.2404	10.9004	44.5564	15.1845	20.5931	21.1493	17.4111	31.556	21.4491	13.2339	19.0397	26.1086	0	14.9234	18.9862	46.7769	36.8898	14.7438	17.5512	21.4674	12.7968	39.4081	27.4052	15.0528	19.7296	32.4973	18.668	38.5029	40.4494
Canonical	miR-15b-3p-CGAATCATTATTTGCTGCTCTA	11.1495	20.7877	22.4906	11.2289	21.3714	38.2402	18.4047	17.2838	30.3724	25.8698	20.2345	14.8071	19.0961	4.67507	24.7524	26.664	11.346	16.3205	9.08369	19.6048	18.4383	23.1672	21.1493	27.3603	31.556	7.14971	16.5424	25.3863	18.276	20.1067	4.97445	14.7671	20.9265	16.3955	33.7002	17.5512	3.06677	5.11873	14.5188	0	15.0528	9.86481	9.28495	16.0011	31.5024	17.9775
isomiR 1	miR-15b-5p-TAGCAGCACATCATGGTT	373.507	472.449	658.361	1430.56	810.169	538.839	163.342	263.578	146.8	603.629	222.58	299.845	403.405	388.03	311.468	389.294	197.008	240.727	534.121	497.249	271.151	692.442	438.848	343.248	169.917	500.48	582.293	314.155	425.57	236.254	447.701	251.04	265.89	610.732	381.233	315.922	460.016	386.464	354.673	608.396	456.602	325.539	371.398	178.679	539.041	382.022
isomiR 2	miR-15b-5p-TAGCAGCACATCATGGTTT	236.926	336.383	562.265	896.065	394.399	584.031	121.931	216.047	120.224	431.163	161.876	222.107	202.896	238.428	162.953	275.528	145.435	140.764	272.511	482.991	184.383	314.044	272.298	251.218	123.797	281.222	360.625	212.61	255.864	90.4802	283.544	145.561	169.874	264.377	311.727	140.41	236.141	184.274	232.3	317.9	351.233	266.35	264.621	108.452	437.533	292.134
isomiR 3	miR-15b-5p-TAGCAGCACATCATGG	259.225	428.983	351.671	628.817	273.942	319.827	163.342	181.48	111.366	336.307	124.298	214.703	186.187	149.602	200.082	186.648	170.19	167.285	268.877	247.733	214.752	378.398	253.792	186.548	112.873	224.024	337.465	149.145	248.032	100.534	278.569	86.4928	219.113	299.218	412.827	173.319	266.809	232.902	261.338	400.116	286.004	182.499	199.626	99.5624	220.517	103.371
Canonical	miR-15b-5p-TAGCAGCACATCATGGTTTACA	348.421	185.2	204.46	141.484	194.285	434.547	223.157	211.726	422.683	126.475	234.142	449.15	152.769	229.078	303.217	325.301	399.174	222.367	198.025	409.918	381.781	159.596	235.286	286.04	344.689	278.839	115.797	171.358	289.806	155.827	144.259	215.177	317.591	190.597	191.67	164.543	128.804	87.0184	199.114	60.2915	135.475	172.634	148.559	413.362	161.012	224.719
isomiR 4	miR-15b-5p-TAGCAGCACATCATGGTTTA	128.219	113.388	202.415	296.443	227.314	253.776	96.6247	120.986	87.3208	227.079	132.97	109.82	150.382	133.239	111.386	136.875	89.7367	67.3221	143.522	228.129	93.2761	190.486	200.919	166.649	74.0352	152.527	211.743	95.1986	135.765	55.2935	144.259	90.712	113.249	143.46	82.1442	111.889	76.6693	110.053	109.928	142.507	190.669	147.972	204.269	76.4497	273.021	220.224
isomiR 5	miR-15b-5p-TAGCAGCACATCATGGTTTAC	220.202	102.049	114.498	163.942	110.743	326.78	135.735	95.0608	283.476	80.4838	153.204	199.896	66.8363	140.252	195.956	177.76	228.983	136.684	99.9206	190.701	187.637	77.224	142.758	194.01	226.96	197.809	82.7121	69.8123	138.376	70.3735	89.5402	105.479	178.491	102.472	130.588	85.5623	98.1367	84.459	124.447	131.545	75.2641	108.513	92.8495	168.901	133.01	139.326
isomiR 6	miR-15b-5p-TAGCAGCACATCATGGT	108.707	187.09	147.211	330.129	136	121.673	96.6247	99.3817	26.5759	155.219	54.9222	107.352	71.6103	74.8011	101.072	140.43	87.6738	97.923	154.423	121.193	98.6991	203.357	118.965	121.878	58.2572	150.144	181.967	85.6788	88.7693	65.3468	179.08	56.9587	112.018	114.768	126.376	89.9501	119.604	161.24	134.817	191.836	105.37	138.107	148.559	48.0033	115.509	89.8875
isomiR 1	miR-16-2-3p-ACCAATATTACTGTGCTG	13.9368	26.4571	20.446	58.3902	42.7427	24.3346	9.20235	4.32094	6.32759	22.9954	11.5626	12.3393	7.16103	21.0378	14.4389	30.2192	18.5662	2.04006	19.9841	17.8225	5.42303	18.0189	5.28733	37.3095	2.42738	21.4491	16.5424	15.8664	28.7195	0	14.9234	8.43832	11.0787	34.8404	12.6376	10.9695	15.3339	17.9155	8.29644	49.3294	5.01761	14.7972	18.5699	5.3337	21.0016	13.4831
Canonical	miR-16-5p-TAGCAGCACGTAAATATTGGCG	177469	181938	293042	439445	350685	286165	120341	178239	143701	264269	186004	130859	283121	185747	163060	243926	136192	129352	178591	259669	117569	302705	220077	183792	135368	231229	282965	274410	208300	152645	215931	157062	277929	421446	185023	241683	321545	262821	342108	365229	227333	182805	230313	133737	336414	272359
isomiR 1	miR-16-5p-TAGCAGCACGTAAATATTGG	17326.3	22564.1	29773.5	40525	21734.7	25193.3	9924.73	9644.35	6948.96	21773.8	10212.6	11395.3	16735.3	16902.7	11402.6	15616.2	11745.2	11540.6	18038.4	17901	10504.4	22871.2	16004.7	16184.9	6945.96	16396.7	19923.7	13175.5	17756.5	7937.13	15599.9	7946.79	11331.1	18623.2	19327.1	12307.8	16517.6	12950.4	12166.7	23365.7	13306.7	13914.3	13607.1	5940.85	15376.7	11056.2
isomiR 2	miR-16-5p-TAGCAGCACGTAAATATTGGC	4657.69	4495.82	6258.52	8675.44	6391.98	6187.95	2859.63	3737.62	3540.92	4259.89	3899.48	3710.42	5117.75	3943.42	4321.35	4744.42	3653.42	3172.3	4452.83	5033.09	3043.4	5269.25	4877.56	3992.12	3450.53	4618.71	5515.24	4956.67	4151.27	3186.92	3924.84	2548.37	5470.44	5732.27	3551.16	3839.33	4262.81	4187.12	4069.4	5168.62	3542.43	3319.51	4526.41	2920.2	5957.45	4925.83
isomiR 3	miR-16-5p-TAGCAGCACGTAAATATTGGCGT	2277.28	1551.52	1809.47	1666.37	1789.37	1891.15	2105.04	1927.14	3649.75	1158.39	2722.99	2375.31	1277.05	2386.62	2566	2433.54	2818.97	2091.06	990.123	2095.93	2050.99	1243.31	1414.36	2333.09	2558.46	1897.06	1359.79	1726.27	1877.21	1412.5	1482.39	2012.54	2901.4	1926.47	1086.83	1888.95	1720.46	1760.84	2003.59	1392.18	747.624	1252.83	1364.89	2009.92	1844.64	1716.85
isomiR 4	miR-16-5p-AAGCAGCACGTAAATATTGGCG	880.808	1362.54	1476.2	2641.03	2284.79	1526.13	1021.46	1071.59	717.549	1839.63	898.99	1027.86	2017.02	1325.38	1089.1	1414.97	898.398	897.628	1133.64	1431.15	900.223	2285.83	1258.38	1106.85	1467.35	1561.02	3401.12	2617.96	1678.78	1367.26	1820.65	1101.2	1675.35	2764.69	2022.01	2343.09	2763.16	2602.87	3113.24	3579.12	2137.5	1548.78	1597.01	1074.74	2905.22	1991.01
isomiR 5	miR-16-5p-TAGCGGCACGTAAATATTGGCG	415.318	527.253	887.357	1156.57	1047.2	636.177	368.094	445.057	330.3	753.099	436.487	423.237	897.516	575.033	426.979	622.16	409.488	454.934	525.037	630.918	412.15	1235.58	531.377	589.491	610.487	676.839	1485.51	1012.28	694.489	588.122	805.861	495.751	806.286	1315.74	794.061	958.737	1229.78	1131.24	1221.65	1523.73	797.8	729.996	728.869	407.139	1302.1	1006.74
isomiR 6	miR-16-5p-TAGCAGCGCGTAAATATTGGCG	445.979	532.922	744.235	1176.79	833.484	663.988	354.29	423.453	317.645	730.103	459.612	407.196	718.49	493.219	495.048	631.048	366.167	393.732	472.352	564.975	396.966	1091.43	502.296	567.105	586.213	672.073	1366.4	1050.36	527.394	754.002	771.04	499.971	710.271	1244.01	711.917	1011.39	1174.57	1105.65	1304.61	1386.7	727.553	582.024	705.656	394.694	1144.59	916.852
isomiR 7	miR-16-5p-TAGCAGCAAGTAAATATTGGCG	334.484	464.889	781.037	889.328	732.455	604.89	315.18	458.02	286.007	640.996	505.863	331.927	663.589	472.182	350.659	556.389	350.695	430.453	461.452	600.62	377.443	1078.56	526.089	509.897	506.11	600.576	1098.42	847.268	527.394	578.068	611.858	409.259	695.499	1168.18	591.86	798.581	990.567	982.796	1097.2	1194.87	727.553	547.497	557.097	315.577	1053.58	624.718
isomiR 8	miR-16-5p-TGGCAGCACGTAAATATTGGCG	303.823	404.416	578.622	853.395	679.998	476.264	285.273	337.034	220.2	511.647	297.736	286.271	560.948	402.056	286.715	476.397	270.242	320.29	385.149	459.822	337.312	870.057	430.917	370.608	438.143	486.18	995.853	783.802	498.674	457.428	631.756	379.724	566.247	864.862	549.734	715.213	797.36	775.487	848.311	1079.77	556.955	498.173	533.885	320.022	903.069	507.864
isomiR 9	miR-16-5p-CAGCAGCACGTAAATATTGGCG	245.288	393.077	498.883	884.836	654.741	406.736	296.776	367.28	234.121	517.396	338.205	298.611	558.561	383.355	284.652	458.621	315.626	340.691	372.431	438.435	302.605	916.391	436.205	475.075	447.852	378.935	966.077	771.109	396.851	437.321	596.934	333.314	578.557	1016.52	551.841	682.304	855.629	893.218	860.755	1046.88	682.395	384.728	473.533	259.573	913.569	624.718
isomiR 10	miR-16-5p-TAGAAGCACGTAAATATTGGCG	259.225	411.975	629.737	741.106	613.941	455.405	269.169	298.145	217.669	451.284	387.346	292.441	551.4	366.993	274.339	426.624	291.902	299.889	368.798	477.644	295.013	810.852	375.4	432.791	395.664	433.749	1012.4	720.336	462.122	442.348	512.369	286.903	493.62	969.383	558.16	634.039	803.494	739.656	900.163	1101.69	612.148	404.457	506.03	296.02	707.054	534.831
isomiR 11	miR-16-5p-TAGCAGAACGTAAATATTGGCG	253.65	379.849	627.692	689.453	606.17	396.307	243.862	311.108	211.342	434.038	329.533	248.02	553.787	381.018	313.53	419.514	242.392	291.729	365.164	468.733	284.167	764.518	446.779	380.557	337.406	409.917	747.717	685.43	412.516	462.455	532.267	295.341	498.543	840.268	537.097	572.609	791.227	729.419	842.088	915.334	526.849	404.457	510.672	267.574	780.559	611.235
isomiR 12	miR-16-5p-TAGCAGCACGTAAATATTGGAG	278.737	381.739	619.514	716.403	510.97	417.165	266.868	289.503	258.166	436.912	303.518	283.803	577.657	322.58	307.342	362.63	259.927	295.809	386.965	440.217	287.421	826.297	378.044	400.456	345.902	426.6	952.843	641.004	383.796	356.894	557.139	333.314	512.084	852.565	513.928	638.426	742.159	747.334	754.976	915.334	622.184	463.646	380.683	274.686	682.552	588.763
isomiR 13	miR-16-5p-TAGCAGCACGTAGATATTGGCG	220.202	389.298	552.042	700.682	617.827	347.638	243.862	224.689	222.731	505.898	274.611	250.487	551.4	427.769	278.464	359.075	278.493	259.088	305.212	383.185	253.798	728.48	327.814	420.354	396.877	457.582	870.131	717.163	295.027	321.708	532.267	276.355	542.858	852.565	545.522	658.172	877.096	703.825	866.978	800.232	481.69	448.849	431.75	280.908	878.567	633.707
isomiR 14	miR-16-5p-TAGCAGCACGTAAATATCGGCG	197.903	315.596	388.474	651.275	557.599	382.402	223.157	220.368	202.483	402.419	268.83	265.295	443.984	324.917	231.022	334.189	233.109	285.609	252.527	347.54	170.283	695.016	333.102	330.811	338.62	376.552	724.558	606.098	190.593	336.788	442.726	219.396	470.231	782.884	471.803	572.609	760.559	714.062	723.864	728.979	336.18	340.336	403.895	210.681	756.057	521.347
isomiR 15	miR-16-5p-TAGCAGCACGTAAATATTGGTG	209.052	296.698	388.474	565.936	464.342	312.874	186.348	241.973	163.252	350.68	222.58	208.534	391.47	282.841	218.646	314.635	212.48	218.287	241.626	301.201	206.075	604.921	251.148	273.603	296.141	350.336	678.239	498.206	328.968	422.241	368.11	215.177	420.992	645.572	423.359	491.435	573.486	611.688	586.973	783.789	421.479	384.728	399.253	188.457	682.552	337.078
isomiR 16	miR-16-5p-TAGCAGCACGTAAATATTG	393.019	701.114	713.566	1185.77	575.084	615.319	282.972	224.689	156.924	393.796	219.689	276.4	436.823	336.605	284.652	373.296	302.217	297.849	494.153	345.757	327.551	604.921	407.124	340.76	156.566	347.953	492.964	193.571	381.186	196.041	313.391	172.986	240.039	416.035	419.146	219.391	358.812	263.614	242.671	356.268	240.845	281.147	324.973	125.342	336.026	229.213
isomiR 17	miR-16-5p-GAGCAGCACGTAAATATTGGCG	178.391	247.563	684.941	415.469	347.771	246.823	167.943	211.726	132.879	313.312	300.627	169.048	334.182	229.078	191.831	357.298	165.033	265.208	248.893	342.193	202.821	710.461	248.505	338.273	206.328	316.971	519.432	469.647	245.421	306.627	343.237	236.273	438.226	830.021	328.577	445.363	524.418	560.501	582.825	685.13	321.127	256.485	297.118	164.456	490.037	426.966
isomiR 18	miR-16-5p-TAGCAGCACGTAAATATTGGCA	195.116	285.359	392.563	523.266	384.685	344.161	186.348	250.615	193.624	293.191	219.689	202.364	353.278	254.791	212.458	325.301	216.606	218.287	261.61	317.241	185.468	445.325	293.447	286.04	231.815	336.036	526.049	364.928	281.973	221.174	343.237	225.725	393.911	553.347	343.321	397.097	460.016	429.973	491.564	608.396	381.338	300.877	324.973	191.124	584.544	408.988
isomiR 19	miR-16-5p-TAGCAGCACGTAAATATTGGCGA	365.145	268.351	410.965	390.765	299.199	559.697	257.666	570.365	399.904	382.298	315.08	339.33	358.052	254.791	272.276	303.97	316.657	246.848	385.149	540.023	279.828	280.581	462.641	368.121	262.158	393.234	363.933	282.423	284.584	175.934	268.62	248.93	285.585	303.316	259.07	225.972	214.674	189.393	377.488	350.787	466.638	295.944	241.409	304.021	378.029	382.022
isomiR 20	miR-16-5p-AGCAGCACGTAAATATTGGCG	228.564	257.012	408.92	691.699	481.827	351.114	163.342	168.517	146.8	434.038	208.126	146.837	422.501	273.491	204.207	302.192	169.159	159.125	276.144	395.66	160.522	447.899	319.883	315.887	151.712	359.869	453.262	345.888	295.027	175.934	308.416	219.396	329.9	561.545	219.051	311.535	414.014	383.905	433.489	630.32	321.127	286.08	292.476	159.122	570.543	373.033
isomiR 21	miR-16-5p-TAGCAGCACGCAAATATTGGCG	164.455	228.665	396.653	458.138	417.713	239.87	126.532	181.48	112.631	255.824	196.564	197.428	348.504	201.028	202.144	245.309	174.316	197.886	207.108	251.298	158.352	483.937	261.723	213.908	274.294	278.839	519.432	425.221	182.76	316.681	333.288	158.219	300.357	512.359	328.577	416.842	463.082	404.379	530.972	619.358	301.057	300.877	269.264	148.455	591.545	368.539
isomiR 22	miR-16-5p-TAGCAGCACATAAATATTGGCG	147.73	240.004	382.34	496.317	475.999	257.252	156.44	203.084	145.535	301.814	228.361	186.323	358.052	231.416	181.517	271.973	195.977	199.926	236.176	267.338	118.222	445.325	235.286	218.883	231.815	314.587	430.103	409.354	221.923	296.574	353.186	135.013	300.357	508.26	324.364	370.77	481.483	435.092	539.268	542.623	301.057	236.755	283.191	167.123	486.537	404.494
isomiR 23	miR-16-5p-TAGCAGCACGAAAATATTGGCG	144.943	183.31	376.207	446.91	345.828	232.917	181.746	151.233	126.552	229.954	228.361	161.645	310.311	222.066	204.207	254.197	152.656	199.926	239.809	294.072	172.452	489.085	219.424	266.141	224.533	262.156	522.74	491.86	326.358	266.414	258.672	189.862	286.816	618.929	267.495	423.424	456.949	383.905	497.786	602.915	255.898	315.674	218.196	152.01	378.029	314.606
isomiR 24	miR-16-5p-TAGCAGCACGTAAGTATTGGCG	89.1957	211.657	302.601	424.452	359.428	198.154	156.44	116.665	111.366	267.321	130.079	162.879	276.893	222.066	191.831	190.203	167.096	161.165	214.375	208.524	96.5299	380.972	219.424	201.471	231.815	266.923	446.645	450.607	125.321	266.414	308.416	120.246	318.822	522.606	311.727	460.72	441.615	437.651	520.601	465.889	265.933	320.606	287.833	171.567	577.544	319.101
isomiR 25	miR-16-5p-TAGCAGCATGTAAATATTGGCG	136.581	202.208	284.199	458.138	339.999	215.535	151.839	172.838	136.676	298.94	147.423	151.773	284.054	238.428	160.891	300.414	165.033	155.045	179.857	199.612	161.606	378.398	206.206	213.908	202.687	231.174	446.645	399.834	221.923	150.8	308.416	196.191	285.585	510.309	252.751	329.086	395.613	404.379	400.303	531.661	286.004	212.093	259.979	113.786	427.032	283.146
isomiR 26	miR-16-5p-TAGTAGCACGTAAATATTGGCG	125.431	213.547	280.11	399.748	326.399	170.343	101.226	142.591	126.552	258.698	193.673	178.92	279.28	182.328	127.887	261.307	149.561	146.885	158.056	242.387	137.745	350.082	171.838	174.111	205.114	219.258	489.655	320.502	206.258	180.96	293.493	185.643	276.969	489.815	280.133	320.31	361.879	345.514	412.748	509.737	265.933	261.417	250.694	168.901	378.029	292.134
isomiR 27	miR-16-5p-TAGCAGCACGTAAATATTAGCG	142.156	211.657	298.512	431.189	248.685	232.917	124.232	151.233	118.959	298.94	193.673	155.475	293.602	179.99	150.577	236.421	130.995	187.686	161.69	224.564	139.914	337.211	229.999	216.395	177.199	176.36	443.337	342.715	203.647	180.96	293.493	126.575	269.583	436.53	250.645	335.667	343.478	355.752	435.563	482.332	225.792	271.282	259.979	151.122	441.033	296.629
isomiR 28	miR-16-5p-TACCAGCACGTAAATATTGGCG	125.431	179.53	243.307	419.96	295.314	250.299	131.133	151.233	112.631	218.456	161.876	155.475	284.054	208.04	117.574	202.646	155.75	165.245	205.291	233.475	145.337	427.306	198.275	216.395	202.687	231.174	476.421	364.928	227.145	196.041	273.595	153.999	267.121	450.876	261.177	351.025	392.547	312.242	470.823	515.218	255.898	241.688	236.766	136.898	304.523	238.202
isomiR 29	miR-16-5p-TAGCAGCACGTGAATATTGGCG	142.156	185.2	261.709	404.24	369.142	201.63	112.729	151.233	106.304	232.828	138.751	123.393	243.475	175.315	132.013	179.538	126.869	161.165	188.941	199.612	91.1069	350.082	182.413	196.497	203.9	212.108	393.709	383.968	135.765	241.281	298.467	132.904	216.651	454.975	301.196	344.443	426.281	394.142	412.748	378.192	210.74	226.891	241.409	144.899	367.528	296.629
isomiR 30	miR-16-5p-TAGCAGCACGTAAATGTTGGCG	142.156	175.751	247.397	363.816	262.285	222.488	105.827	129.628	113.897	258.698	132.97	107.352	219.605	151.94	138.201	172.427	127.901	144.844	156.24	188.919	82.4301	355.23	182.413	141.776	195.404	193.042	347.391	342.715	120.1	226.201	328.314	145.561	230.192	389.393	221.158	298.371	386.413	368.548	331.857	372.711	255.898	133.175	208.911	117.341	388.529	292.134
isomiR 31	miR-16-5p-TAGCAACACGTAAATATTGGCG	144.943	145.514	284.199	321.146	281.714	184.248	121.931	129.628	103.772	229.954	164.767	117.223	269.732	158.952	136.138	211.534	107.271	136.684	183.491	210.306	111.714	326.915	211.493	184.06	149.284	176.36	350.699	307.809	198.425	175.934	238.774	116.027	230.192	442.678	219.051	256.687	334.278	284.089	325.635	389.154	210.74	221.958	204.269	108.452	353.527	247.191
isomiR 32	miR-16-5p-TAGCAGCACGTAAACATTGGCG	114.282	158.743	228.995	372.799	310.856	163.39	94.3241	120.986	97.4449	186.837	115.626	120.925	217.218	189.34	99.0095	156.429	118.617	114.244	136.255	176.443	108.461	334.637	153.333	126.852	177.199	190.659	383.784	279.249	99.2127	251.334	228.825	120.246	263.428	393.492	202.201	302.759	306.677	401.82	323.561	433.002	260.916	212.093	213.554	111.119	350.027	265.168
isomiR 33	miR-16-5p-TAGCAGCACGTAAATATAGGCG	97.5578	130.396	249.441	305.426	281.714	198.154	121.931	155.554	101.241	192.586	153.204	102.416	241.088	128.564	129.95	179.538	101.083	118.324	147.156	171.096	117.137	324.341	169.195	166.649	182.054	178.743	363.933	298.289	177.539	140.747	213.902	113.917	188.339	413.986	197.989	269.85	414.014	250.818	354.673	405.597	240.845	167.702	153.202	112.008	360.527	269.662
isomiR 34	miR-16-5p-TAGCAGCACGTAAATATTGACG	128.219	160.633	284.199	316.655	285.599	159.913	96.6247	129.628	94.9139	218.456	141.642	124.627	188.574	133.239	129.95	199.091	108.303	128.524	152.606	171.096	122.56	272.858	153.333	126.852	154.139	190.659	340.774	301.462	161.873	180.96	228.825	128.684	225.268	362.75	216.945	269.85	334.278	281.53	354.673	328.862	215.757	207.161	241.409	93.3398	374.528	260.674
isomiR 35	miR-16-5p-TAGCAGCACGTAAATACTGGCG	75.2589	164.412	216.728	298.688	266.171	205.106	119.631	90.7398	93.6483	201.21	106.954	134.498	176.639	151.94	101.072	165.317	94.894	116.284	152.606	162.185	86.7685	339.786	163.907	146.751	173.558	164.443	307.689	333.195	107.045	196.041	208.927	105.479	235.116	375.047	242.22	296.177	407.881	363.43	340.154	317.9	155.546	197.296	171.772	107.563	339.526	265.168
isomiR 36	miR-16-5p-TAGCAGCACGTAAAAATTGGCG	125.431	130.396	228.995	291.951	310.856	177.295	73.6188	116.665	88.5863	195.461	135.86	133.264	267.345	149.602	119.637	168.872	112.429	83.6426	138.072	192.483	99.7838	321.767	190.344	119.391	156.566	195.425	297.763	244.343	193.204	150.8	179.08	141.342	225.268	387.343	206.414	304.953	303.61	281.53	296.598	367.23	160.563	147.972	190.341	92.4508	318.524	211.236
isomiR 37	miR-16-5p-TAGCAGTACGTAAATATTGGCG	91.9831	158.743	200.371	271.739	271.999	250.299	105.827	129.628	78.4621	195.461	104.063	80.2053	210.057	142.59	109.323	199.091	93.8625	138.724	119.905	178.225	107.376	324.341	179.769	169.137	157.78	226.408	327.54	276.076	154.041	206.094	213.902	122.356	217.882	309.465	204.307	212.809	272.943	304.564	338.08	361.749	190.669	207.161	162.487	104.896	311.524	229.213
isomiR 38	miR-16-5p-TAACAGCACGTAAATATTGGCG	131.006	154.963	194.237	323.392	268.114	184.248	110.428	108.024	99.9759	143.721	147.423	111.054	219.605	140.252	96.9468	179.538	108.303	102.003	121.721	201.395	99.7838	293.451	163.907	141.776	152.925	190.659	367.242	244.343	177.539	201.067	179.08	135.013	220.344	340.206	162.182	215.003	291.343	250.818	329.783	334.344	200.704	167.702	213.554	97.7845	318.524	220.224
isomiR 39	miR-16-5p-TAGCAGCACGTAAATAATGGCG	111.495	162.522	237.174	291.951	196.228	135.579	82.8211	73.4561	107.569	175.34	109.844	112.287	236.314	130.902	127.887	149.318	93.8625	146.885	150.789	169.314	124.73	229.098	129.54	119.391	126.224	173.976	360.625	225.303	161.873	95.5069	164.157	118.137	193.263	319.712	183.245	247.911	312.811	291.767	306.968	356.268	175.616	123.31	125.347	96.0066	234.518	202.247
isomiR 40	miR-16-5p-TAGCAGCACGTAAATATTCGCG	75.2589	105.829	186.059	251.527	190.4	104.291	78.22	82.0979	60.7449	155.219	109.844	66.6321	136.06	98.1764	86.6334	161.762	81.485	71.4022	90.8369	98.024	77.007	229.098	121.609	144.264	118.942	102.479	284.529	168.184	117.489	115.614	189.029	88.6024	169.874	276.674	187.457	208.421	226.941	161.24	259.264	246.647	160.563	123.31	157.844	71.116	203.015	170.786
isomiR 41	miR-16-5p-TAGCAGCACGTAAATATTGGA	214.627	153.073	171.746	172.925	141.828	187.724	126.532	259.257	83.5242	178.214	109.844	124.627	226.766	93.5013	101.072	104.878	80.4536	73.4423	188.941	139.016	90.0223	146.726	240.574	129.34	74.0352	109.629	145.573	149.145	93.991	110.587	114.412	71.7257	93.5538	131.164	157.97	125.053	85.8696	71.6622	128.595	104.14	105.37	157.837	97.492	85.3392	108.508	139.326
isomiR 42	miR-16-5p-AAGCAGCACGTAAATATTGG	80.8336	190.869	179.925	253.773	155.428	135.579	82.8211	77.777	43.0276	137.972	60.7035	97.4803	126.512	128.564	72.1945	79.992	71.1705	99.9631	134.439	96.2417	67.2456	167.319	89.8846	106.954	88.5995	109.629	211.743	142.798	133.154	50.2668	134.31	59.0683	55.3937	155.757	208.52	127.246	168.672	161.24	109.928	219.242	155.546	133.175	134.632	50.6702	101.508	80.8987
isomiR 43	miR-16-5p-TAGCAGCACCTAAATATTGGCG	72.4715	102.049	132.899	170.679	108.8	93.8622	66.717	43.2094	48.0897	97.7304	78.0474	49.3571	121.738	58.4383	53.6302	126.21	41.2583	67.3221	69.0361	110.5	62.9071	213.653	74.0226	104.467	71.6078	119.162	165.424	165.011	101.824	110.587	79.5913	59.0683	126.79	202.894	84.2505	164.543	138.005	130.528	174.225	169.912	120.423	93.7157	116.062	58.6707	210.016	139.326
isomiR 44	miR-16-5p-TATCAGCACGTAAATATTGGCG	39.0231	49.1347	104.275	145.975	110.743	83.4331	32.2082	51.8513	54.4173	91.9815	75.1568	43.1875	109.803	67.7885	49.5048	71.104	47.447	38.7612	85.3867	58.8144	58.5687	131.281	63.448	77.1064	72.8215	64.3474	115.797	117.412	46.9955	65.3468	104.464	48.5204	82.4751	131.164	88.463	120.665	144.138	115.171	170.077	131.545	95.3346	83.8509	97.492	48.0033	154.012	76.4044
isomiR 45	miR-16-5p-TAGCAGCACGTAATTATTGGCG	39.0231	51.0245	98.1408	119.026	108.8	69.5276	25.3065	47.5304	22.7793	66.1117	80.938	38.2518	83.5454	70.126	49.5048	74.6592	36.101	55.0817	65.4026	57.0321	55.3149	118.41	63.448	79.5937	60.6846	83.4133	135.648	126.931	67.8824	70.3735	79.5913	37.9724	87.399	180.35	98.9943	100.92	174.806	110.053	143.114	98.6587	95.3346	69.0537	88.207	39.1138	129.51	103.371
isomiR 46	miR-16-5p-TAGCTGCACGTAAATATTGGCG	41.8105	52.9143	79.7394	114.535	87.4283	118.197	39.11	25.9257	29.1069	71.8606	57.8129	38.2518	90.7064	91.1638	39.1913	55.1056	47.447	36.7211	43.6017	62.3789	27.1151	97.8171	55.517	62.1826	57.0435	66.7307	112.488	95.1986	39.1629	90.4802	104.464	33.7533	76.3202	120.917	94.7818	138.216	125.738	130.528	126.521	158.95	85.2994	34.5268	55.7097	46.2254	98.0074	85.3931
isomiR 47	miR-16-5p-TAGCAGCTCGTAAATATTGGCG	41.8105	60.4734	83.8286	121.272	95.1998	59.0984	64.4164	51.8513	26.5759	66.1117	54.9222	46.8893	73.9973	30.3879	33.0032	62.216	41.2583	42.8413	63.5859	73.0724	49.8919	110.688	68.7353	62.1826	48.5477	71.4971	112.488	95.1986	49.6063	70.3735	44.7701	44.3012	78.7822	120.917	88.463	105.307	128.804	117.731	105.78	164.431	70.2465	59.1889	60.3522	37.3359	161.012	112.359
isomiR 48	miR-16-5p-TTGCAGCACGTAAATATTGGCG	25.0863	56.6938	89.9624	94.3226	95.1998	69.5276	46.0117	34.5676	32.9035	68.9861	31.7971	38.2518	64.4493	53.7633	47.4421	35.552	27.8493	36.7211	63.5859	39.2096	45.5535	133.855	76.6663	49.746	55.8298	66.7307	119.105	139.625	54.8281	90.4802	69.6424	40.082	75.0893	147.559	77.9317	105.307	128.804	92.1371	128.595	147.988	50.1761	69.0537	51.0672	52.4481	136.51	107.865
isomiR 49	miR-16-5p-TAGCAGCACGTAAATATTGGGG	44.5979	58.5836	67.4718	145.975	118.514	52.1457	29.9076	34.5676	25.3104	80.4838	43.3597	46.8893	100.254	44.4131	66.0064	76.4368	42.2897	44.8814	49.0519	64.1612	41.215	92.6688	58.1606	47.2587	47.334	69.1139	152.19	111.065	83.5475	55.2935	64.6679	59.0683	66.4725	147.559	90.5693	89.9501	67.469	107.493	103.705	126.064	100.352	83.8509	27.8549	39.1138	101.508	80.8987
isomiR 50	miR-16-5p-TAGCAGCACTTAAATATTGGCG	27.8737	58.5836	98.1408	134.747	62.1713	55.622	46.0117	30.2466	45.5587	48.8652	43.3597	29.6143	64.4493	42.0756	43.3167	65.7712	37.1324	38.7612	43.6017	49.9031	43.3842	115.836	58.1606	59.6953	52.1888	54.8145	125.722	79.3322	36.552	85.4536	64.6679	40.082	82.4751	131.164	82.1442	83.3684	101.203	66.5435	107.854	115.102	85.2994	73.9861	74.2796	38.2249	101.508	103.371
isomiR 51	miR-16-5p-TAGCAGCACGTAAATATTGGCGTT	72.4715	58.5836	57.2488	62.8817	60.2284	76.4803	64.4164	69.1351	136.676	31.6186	72.2661	91.3107	95.4804	84.1512	86.6334	79.992	112.429	85.6826	65.4026	69.5079	82.4301	46.3344	50.2296	79.5937	117.728	73.8804	49.6272	38.0794	67.8824	55.2935	19.8978	63.2874	89.8609	45.0876	44.2315	83.3684	88.9364	40.9498	33.1857	71.2535	55.1937	54.2565	41.7823	83.5613	52.504	40.4494
isomiR 52	miR-16-5p-TAGCAGCACGTAAATTTTGGCG	50.1726	68.0326	94.0516	114.535	95.1998	38.2402	27.607	43.2094	22.7793	71.8606	54.9222	34.55	50.1272	63.1134	47.4421	56.8832	52.6043	51.0016	74.4863	65.9434	46.6381	113.262	60.8043	64.6699	44.9066	73.8804	109.18	95.1986	70.4932	35.1868	44.7701	31.6437	82.4751	135.263	54.7628	85.5623	88.9364	84.459	93.3349	104.14	55.1937	44.3916	32.4973	45.3365	126.01	76.4044
isomiR 53	miR-16-5p-TAGCAGCACGTATATATTGGCG	52.96	62.3632	85.8732	83.0937	54.3999	66.0512	43.7112	38.8885	34.169	45.9908	28.9064	30.8482	62.0623	49.0882	22.6897	40.8848	37.1324	44.8814	47.2352	65.9434	43.3842	90.0947	34.3676	67.1572	48.5477	83.4133	138.956	82.5055	60.0498	75.4002	54.719	25.315	72.6273	122.966	58.9753	118.471	122.671	104.934	93.3349	115.102	90.317	34.5268	64.9947	34.6691	98.0074	116.854
isomiR 54	miR-16-5p-TAGCACCACGTAAATATTGGCG	44.5979	28.3469	87.9178	76.3564	64.1141	76.4803	20.7053	30.2466	27.8414	34.4931	46.2503	38.2518	69.2233	35.063	49.5048	63.9936	18.5662	30.6009	38.1515	49.9031	41.215	102.965	55.517	82.081	35.1971	52.4312	69.4781	53.9459	52.2172	75.4002	64.6679	33.7533	71.3963	106.571	77.9317	74.5928	88.9364	81.8996	76.742	71.2535	80.2817	69.0537	60.3522	33.7801	112.009	71.91
isomiR 55	miR-16-5p-TAGCAGCACGTAAATATTGCCG	41.8105	32.1265	83.8286	96.5684	77.7141	48.6693	13.8035	30.2466	18.9828	34.4931	37.5784	19.7428	62.0623	58.4383	43.3167	78.2144	35.0695	34.6811	36.3348	55.2499	24.9459	97.8171	50.2296	34.8222	50.9751	47.6648	79.4036	82.5055	46.9955	50.2668	109.438	44.3012	65.2415	116.818	48.444	74.5928	110.404	112.612	80.8903	120.583	80.2817	54.2565	37.1398	32.8912	63.0048	53.9325
isomiR 56	miR-16-5p-TAGCAGCACGGAAATATTGGCG	22.2989	35.9061	73.6056	67.3733	81.5998	34.7638	36.8094	34.5676	21.5138	48.8652	31.7971	27.1464	81.1584	56.1008	30.9405	44.44	28.8808	24.4808	34.518	33.8628	22.7767	72.0757	50.2296	37.3095	58.2572	47.6648	125.722	66.639	44.3846	45.2401	74.6168	25.315	48.0079	104.521	48.444	100.92	85.8696	76.7809	122.372	142.507	40.1409	49.3241	41.7823	29.3354	91.0069	67.4156
isomiR 57	miR-16-5p-TAGCATCACGTAAATATTGGCG	33.4484	37.7959	85.8732	65.1275	66.057	52.1457	39.11	34.5676	27.8414	31.6186	43.3597	29.6143	57.2883	37.4005	22.6897	40.8848	23.7235	22.4407	36.3348	40.9918	30.369	113.262	52.8733	47.2587	41.2655	38.1318	112.488	79.3322	31.3303	60.3202	54.719	46.4108	57.8557	122.966	65.2941	78.9806	73.6025	74.2215	66.3715	115.102	70.2465	59.1889	41.7823	31.1133	87.5066	53.9325
isomiR 58	miR-16-5p-TAGCAGCACGTAAATATTTGCG	33.4484	51.0245	61.338	58.3902	73.8284	45.1929	27.607	34.5676	30.3724	45.9908	17.3439	23.4446	52.5142	37.4005	26.8151	44.44	30.9437	42.8413	45.4185	42.7741	32.5382	90.0947	44.9423	54.7206	49.7614	30.9821	92.6375	69.8123	54.8281	30.1601	44.7701	29.5341	67.7034	77.8785	56.8691	76.7867	70.5357	48.6279	76.742	126.064	70.2465	49.3241	37.1398	39.1138	105.008	53.9325
isomiR 59	miR-16-5p-TAGCAGCGCGTAAATATTGG	41.8105	69.9224	69.5164	101.06	50.5142	90.3858	36.8094	17.2838	6.32759	86.2327	34.6877	33.3161	26.2571	60.7759	18.5643	21.3312	30.9437	26.5208	65.4026	42.7741	28.1998	95.2429	44.9423	69.6445	33.9834	40.515	95.946	53.9459	54.8281	25.1334	24.8723	27.4245	25.8504	65.5819	75.8254	61.4293	67.469	81.8996	51.8527	87.6967	55.1937	69.0537	41.7823	17.779	77.0058	62.9212
isomiR 60	miR-16-5p-TAGAAGCACGTAAATATTGG	36.2358	85.0408	83.8286	105.552	62.1713	41.7165	27.607	25.9257	21.5138	43.1163	26.0158	49.3571	52.5142	35.063	45.3794	23.1088	30.9437	42.8413	52.6854	53.4676	20.6075	105.539	39.655	42.2841	38.8382	30.9821	99.2545	44.426	52.2172	60.3202	49.7445	23.2054	34.4672	79.928	71.6129	46.072	49.0683	58.8654	62.2233	109.621	25.088	88.7833	37.1398	19.5569	38.5029	53.9325
isomiR 61	miR-16-5p-TAGCGGCACGTAAATATTGG	36.2358	68.0326	77.6948	94.3226	52.457	69.5276	29.9076	21.6047	17.7173	51.7396	31.7971	30.8482	59.6753	58.4383	20.627	46.2176	40.2268	42.8413	72.6695	35.6451	34.7074	92.6688	52.8733	34.8222	35.1971	61.9642	95.946	47.5993	44.3846	10.0534	59.6934	14.7671	29.5433	65.5819	75.8254	43.8781	67.469	61.4247	70.5197	82.2156	50.1761	69.0537	55.7097	23.1127	38.5029	40.4494
isomiR 62	miR-16-5p-TAGCAGGACGTAAATATTGGCG	19.5116	28.3469	75.6502	85.3395	64.1141	38.2402	34.5088	25.9257	24.0448	45.9908	37.5784	16.0411	62.0623	30.3879	37.1286	44.44	26.8179	28.5609	23.6176	46.3386	23.8613	77.224	15.862	42.2841	37.6245	40.515	79.4036	98.3719	49.6063	60.3202	49.7445	21.0958	46.7769	77.8785	52.6566	63.6232	58.2686	63.9841	82.9644	109.621	40.1409	34.5268	27.8549	25.7796	91.0069	103.371
isomiR 63	miR-16-5p-NAGCAGCACGTAAATATTGGCG	22.2989	26.4571	49.0704	78.6022	73.8284	27.811	25.3065	34.5676	13.9207	45.9908	37.5784	28.3803	59.6753	44.4131	24.7524	35.552	28.8808	24.4808	25.4343	39.2096	35.792	61.7792	34.3676	44.7714	30.3423	40.515	82.7121	41.2527	31.3303	35.1868	59.6934	29.5341	27.0814	75.8291	46.3378	41.6842	95.0699	61.4247	60.1492	109.621	55.1937	59.1889	37.1398	26.6685	77.0058	85.3931
isomiR 64	miR-16-5p-TAGCAGCACGTAAATATTGTCG	25.0863	35.9061	47.0258	89.8311	48.5713	34.7638	13.8035	30.2466	41.7621	48.8652	40.469	32.0821	42.9662	30.3879	16.5016	47.9952	34.0381	26.5208	32.7013	40.9918	32.5382	72.0757	26.4367	44.7714	30.3423	42.8983	86.0205	72.9856	31.3303	45.2401	59.6934	37.9724	51.7008	108.62	44.2315	50.4598	70.5357	51.1873	95.409	54.8104	50.1761	34.5268	32.4973	29.3354	38.5029	49.4381
isomiR 65	miR-16-5p-TAGCAGCAAGTAAATATTGG	22.2989	69.9224	85.8732	76.3564	48.5713	45.1929	20.7053	21.6047	16.4517	57.4884	26.0158	33.3161	57.2883	39.7381	43.3167	40.8848	33.0066	57.1218	63.5859	30.2983	33.6228	100.391	34.3676	57.208	23.0602	35.7486	62.8612	44.426	46.9955	50.2668	34.8212	21.0958	27.0814	84.0268	69.5067	35.1025	30.6677	79.3403	43.5563	76.7346	35.1233	34.5268	27.8549	13.3343	42.0032	31.4606
isomiR 66	miR-16-5p-TAGCCGCACGTAAATATTGGCG	30.661	41.5755	53.1596	71.8649	38.857	41.7165	23.0059	21.6047	21.5138	40.2419	43.3597	27.1464	38.1922	11.6877	14.4389	31.9968	23.7235	28.5609	25.4343	28.5161	32.5382	64.3533	26.4367	44.7714	50.9751	30.9821	82.7121	50.7726	20.8869	40.2134	59.6934	42.1916	36.9291	84.0268	27.3814	30.7147	55.2019	71.6622	91.2608	82.2156	60.2113	54.2565	18.5699	21.3348	91.0069	76.4044
isomiR 67	miR-16-5p-TAGCAGAACGTAAATATTGG	39.0231	66.1428	65.4272	62.8817	54.3999	38.2402	25.3065	12.9628	20.2483	34.4931	23.1252	33.3161	45.3532	37.4005	20.627	28.4416	21.6606	16.3205	50.8687	28.5161	34.7074	84.9464	23.793	42.2841	13.3506	33.3653	76.0951	60.2925	67.8824	40.2134	59.6934	12.6575	34.4672	63.5325	61.0816	50.4598	49.0683	40.9498	41.4822	109.621	30.1057	44.3916	32.4973	16.0011	31.5024	13.4831
isomiR 68	miR-16-5p-TAGCAGCCCGTAAATATTGGCG	22.2989	34.0163	73.6056	42.6698	44.6856	45.1929	34.5088	21.6047	18.9828	22.9954	23.1252	22.2107	47.7402	28.0504	12.3762	31.9968	23.7235	22.4407	23.6176	30.2983	20.6075	108.114	29.0803	24.873	38.8382	21.4491	92.6375	38.0794	31.3303	60.3202	24.8723	21.0958	44.315	98.3729	50.5503	39.4903	49.0683	58.8654	95.409	82.2156	25.088	14.7972	37.1398	19.5569	56.0043	58.4269
isomiR 69	miR-16-5p-TAGCAGCACGTAAATATTGGCC	19.5116	30.2367	63.3826	60.636	38.857	34.7638	29.9076	17.2838	21.5138	51.7396	37.5784	11.1054	40.5792	18.7003	12.3762	42.6624	22.692	30.6009	32.7013	32.0806	19.5229	59.2051	23.793	17.4111	21.8465	42.8983	52.9357	66.639	28.7195	35.1868	54.719	18.9862	39.3911	67.6314	44.2315	59.2354	58.2686	69.1028	62.2233	98.6587	55.1937	14.7972	27.8549	18.668	66.505	40.4494
isomiR 70	miR-16-5p-TGGCAGCACGTAAATATTGG	19.5116	52.9143	55.2042	85.3395	54.3999	55.622	34.5088	25.9257	15.1862	43.1163	23.1252	18.5089	33.4182	42.0756	14.4389	39.1072	16.5033	30.6009	58.1356	30.2983	30.369	66.9275	37.0113	57.208	21.8465	33.3653	59.5527	34.9062	23.4977	10.0534	29.8467	25.315	18.4646	43.0381	54.7628	37.2964	42.9348	35.8311	33.1857	49.3294	45.1585	44.3916	55.7097	10.6674	38.5029	17.9775
isomiR 71	miR-16-5p-TAGCAGCACGTAAATATTGGCT	19.5116	26.4571	47.0258	53.8986	48.5713	45.1929	16.1041	25.9257	18.9828	34.4931	28.9064	18.5089	45.3532	25.7129	20.627	28.4416	25.7864	20.4006	16.3506	46.3386	22.7767	54.0568	7.931	14.9238	33.9834	21.4491	62.8612	57.1192	28.7195	10.0534	64.6679	25.315	29.5433	55.3347	23.1689	26.3269	52.1351	40.9498	51.8527	54.8104	45.1585	44.3916	27.8549	15.1122	49.0037	44.9437
isomiR 72	miR-16-5p-TAGCAGCACGTAGATATTGG	25.0863	43.4653	51.115	60.636	54.3999	27.811	29.9076	8.64189	6.32759	37.3675	11.5626	20.9768	31.0311	32.7255	12.3762	28.4416	20.6291	22.4407	38.1515	16.0403	16.2691	77.224	26.4367	49.746	16.9917	42.8983	69.4781	34.9062	26.1086	10.0534	54.719	21.0958	30.7743	28.6921	63.1879	35.1025	67.469	23.0343	20.7411	65.7725	40.1409	34.5268	27.8549	15.1122	42.0032	26.9662
isomiR 73	miR-16-5p-TAGCAGCAGGTAAATATTGGCG	16.7242	22.6775	26.5798	85.3395	42.7427	31.2874	4.60117	12.9628	15.1862	34.4931	17.3439	7.40357	26.2571	30.3879	20.627	21.3312	14.4404	14.2804	25.4343	28.5161	16.2691	43.7603	31.724	19.8984	16.9917	30.9821	39.7018	44.426	26.1086	30.1601	24.8723	16.8766	28.3123	57.3842	29.4877	52.6537	55.2019	43.5092	58.0751	21.9242	35.1233	19.7296	23.2124	16.0011	52.504	35.955
isomiR 74	miR-16-5p-TAGGAGCACGTAAATATTGGCG	16.7242	7.55918	32.7136	53.8986	42.7427	13.9055	9.20235	17.2838	16.4517	34.4931	17.3439	13.5732	38.1922	16.3627	10.3135	30.2192	13.4089	22.4407	12.7172	21.3871	13.0153	36.0379	21.1493	24.873	36.4108	38.1318	43.0103	25.3863	36.552	30.1601	14.9234	10.5479	38.1601	63.5325	23.1689	30.7147	52.1351	51.1873	51.8527	32.8862	15.0528	14.7972	4.64248	13.3343	49.0037	44.9437
isomiR 75	miR-16-5p-TAGCAGCACGTAAATATTGGT	44.5979	35.9061	34.7582	42.6698	36.9142	24.3346	20.7053	56.1723	15.1862	22.9954	14.4532	18.5089	42.9662	21.0378	30.9405	26.664	21.6606	16.3205	36.3348	23.1693	24.9459	28.3155	37.0113	37.3095	25.4875	7.14971	39.7018	31.7329	28.7195	25.1334	9.94891	31.6437	29.5433	28.6921	25.2751	37.2964	9.20031	28.153	4.14822	32.8862	30.1057	19.7296	41.7823	20.4459	10.5008	22.4719
isomiR 76	miR-16-5p-AAGCAGCACGTAAATATTGGC	16.7242	37.7959	26.5798	42.6698	50.5142	24.3346	27.607	12.9628	18.9828	34.4931	17.3439	18.5089	31.0311	28.0504	10.3135	33.7744	23.7235	26.5208	30.8846	21.3871	16.2691	25.7413	18.5057	17.4111	32.7697	28.5989	49.6272	25.3863	26.1086	25.1334	29.8467	14.7671	24.6194	34.8404	16.8501	37.2964	30.6677	17.9155	31.1116	32.8862	20.0704	19.7296	18.5699	17.779	38.5029	22.4719
isomiR 77	miR-16-5p-TAGCAGCACGTTAATATTGGCG	16.7242	22.6775	34.7582	56.1444	29.1428	13.9055	11.5029	21.6047	12.6552	34.4931	20.2345	8.6375	31.0311	14.0252	12.3762	12.4432	12.3775	16.3205	32.7013	24.9516	15.1845	18.0189	23.793	22.3857	27.9149	23.8324	23.1594	31.7329	18.276	10.0534	24.8723	12.6575	23.3885	43.0381	44.2315	35.1025	46.0016	28.153	29.0375	65.7725	25.088	29.5944	27.8549	17.779	42.0032	40.4494
isomiR 78	miR-16-5p-TAGCAGCACGTAAAAATTGG	30.661	30.2367	40.892	56.1444	36.9142	59.0984	23.0059	25.9257	5.06207	31.6186	8.67193	24.6786	28.6441	23.3753	8.2508	21.3312	18.5662	20.4006	21.8009	24.9516	16.2691	46.3344	29.0803	29.8476	8.49585	7.14971	29.7763	34.9062	33.9412	40.2134	19.8978	10.5479	11.0787	30.7415	27.3814	19.7451	27.6009	25.5936	29.0375	32.8862	25.088	44.3916	4.64248	8.00055	17.5013	13.4831
isomiR 79	miR-16-5p-CAGCAGCACGTAAATATTGG	33.4484	47.2449	42.9366	51.6529	25.2571	48.6693	16.1041	12.9628	13.9207	17.2465	11.5626	18.5089	14.3221	25.7129	6.1881	23.1088	21.6606	18.3606	16.3506	12.4758	19.5229	33.4637	23.793	24.873	16.9917	23.8324	46.3188	38.0794	23.4977	40.2134	14.9234	10.5479	18.4646	22.5438	35.8065	26.3269	24.5342	40.9498	22.8152	49.3294	30.1057	9.86481	9.28495	8.00055	21.0016	17.9775
isomiR 80	miR-16-5p-TAGCAGCACGTAAATATCGG	13.9368	22.6775	40.892	24.7035	25.2571	34.7638	6.90176	12.9628	11.3897	34.4931	14.4532	25.9125	19.0961	23.3753	14.4389	23.1088	18.5662	14.2804	38.1515	17.8225	10.8461	46.3344	21.1493	22.3857	16.9917	9.53295	46.3188	19.0397	18.276	15.08	39.7956	4.21916	14.7717	28.6921	35.8065	35.1025	46.0016	25.5936	22.8152	65.7725	25.088	4.93241	27.8549	7.1116	31.5024	8.98875
isomiR 81	miR-16-5p-TCGCAGCACGTAAATATTGGCG	25.0863	30.2367	38.8474	40.424	38.857	13.9055	20.7053	17.2838	11.3897	22.9954	17.3439	17.275	23.8701	9.35013	12.3762	30.2192	16.5033	10.2003	21.8009	16.0403	8.67685	30.8896	15.862	22.3857	10.9232	26.2156	43.0103	28.5596	2.61086	15.08	39.7956	29.5341	17.2336	40.9887	31.5939	28.5208	24.5342	30.7124	41.4822	10.9621	15.0528	14.7972	41.7823	8.8895	10.5008	35.955
isomiR 82	miR-16-5p-GAGCAGCACGTAAATATTGG	25.0863	35.9061	55.2042	42.6698	19.4285	20.8583	16.1041	12.9628	6.32759	20.121	11.5626	18.5089	26.2571	18.7003	20.627	24.8864	12.3775	12.2404	19.9841	17.8225	9.76145	43.7603	23.793	14.9238	10.9232	23.8324	49.6272	25.3863	23.4977	20.1067	39.7956	4.21916	11.0787	30.7415	33.7002	24.133	18.4006	23.0343	22.8152	27.4052	30.1057	34.5268	13.9274	7.1116	35.0027	13.4831
isomiR 83	miR-16-5p-TACCAGCACGTAAATATTGG	8.3621	30.2367	26.5798	33.6867	13.6	34.7638	16.1041	0	5.06207	20.121	5.78129	18.5089	21.4831	18.7003	14.4389	12.4432	19.5977	16.3205	27.2511	10.6935	7.59224	43.7603	29.0803	22.3857	9.70954	33.3653	29.7763	19.0397	23.4977	30.1601	29.8467	6.32874	23.3885	38.9393	40.019	30.7147	42.9348	23.0343	22.8152	27.4052	30.1057	29.5944	13.9274	10.6674	45.5035	13.4831
isomiR 84	miR-16-5p-TAGCANCACGTAAATATTGGCG	13.9368	17.0082	14.3122	44.9155	25.2571	34.7638	20.7053	12.9628	11.3897	28.7442	0	12.3393	7.16103	9.35013	16.5016	19.5536	11.346	14.2804	19.9841	26.7338	16.2691	33.4637	13.2183	22.3857	20.6328	11.9162	36.3933	47.5993	10.4434	5.02668	9.94891	8.43832	27.0814	38.9393	12.6376	26.3269	33.7345	33.2717	35.2599	43.8483	35.1233	9.86481	9.28495	14.2232	31.5024	22.4719
isomiR 85	miR-16-5p-GCAGCACGTAAATATTGGCG	22.2989	24.5673	28.6244	47.1613	33.0285	13.9055	9.20235	4.32094	12.6552	5.74884	20.2345	13.5732	33.4182	11.6877	16.5016	26.664	8.25165	12.2404	1.81674	19.6048	16.2691	30.8896	7.931	14.9238	9.70954	26.2156	33.0848	28.5596	10.4434	30.1601	19.8978	6.32874	20.9265	43.0381	10.5313	21.9391	24.5342	17.9155	26.9634	54.8104	25.088	24.662	27.8549	9.77845	24.5019	13.4831
isomiR 86	miR-16-5p-TAGCAGCACGTAAATATTGGCGG	27.8737	15.1184	42.9366	29.1951	11.6571	41.7165	6.90176	25.9257	22.7793	5.74884	31.7971	23.4446	21.4831	25.7129	8.2508	26.664	27.8493	10.2003	14.5339	17.8225	15.1845	12.8707	23.793	27.3603	7.28215	11.9162	23.1594	9.51986	18.276	40.2134	14.9234	12.6575	40.6221	8.19774	48.444	15.3573	18.4006	25.5936	22.8152	21.9242	10.0352	9.86481	13.9274	13.3343	21.0016	13.4831
isomiR 87	miR-16-5p-TAGCAGCACGAAAATATTGG	16.7242	24.5673	40.892	51.6529	21.3714	10.4291	13.8035	17.2838	5.06207	17.2465	14.4532	12.3393	19.0961	18.7003	16.5016	23.1088	9.28311	14.2804	16.3506	12.4758	22.7767	30.8896	7.931	19.8984	13.3506	23.8324	39.7018	22.213	13.0543	10.0534	14.9234	10.5479	12.3097	24.5932	40.019	19.7451	30.6677	20.4749	16.5929	32.8862	25.088	24.662	4.64248	5.3337	14.0011	17.9775
isomiR 88	miR-16-5p-TAGCAGCACGTAAATACTGG	5.57473	34.0163	36.8028	47.1613	19.4285	17.3819	11.5029	8.64189	7.59311	11.4977	14.4532	14.8071	21.4831	16.3627	20.627	10.6656	15.4718	18.3606	12.7172	8.91127	11.9307	41.1861	10.5747	19.8984	16.9917	11.9162	16.5424	6.34657	7.83258	15.08	29.8467	2.10958	13.5407	24.5932	35.8065	17.5512	30.6677	10.2375	10.3705	71.2535	0	39.4592	18.5699	11.5564	21.0016	22.4719
isomiR 89	miR-16-5p-TAGCAGCACGTAAATATTAG	13.9368	20.7877	34.7582	31.4409	21.3714	20.8583	6.90176	17.2838	5.06207	11.4977	0	20.9768	19.0961	7.0126	8.2508	14.2208	12.3775	8.16025	27.2511	26.7338	14.0999	36.0379	23.793	19.8984	14.5643	19.0659	43.0103	15.8664	23.4977	0	34.8212	4.21916	7.38583	16.3955	35.8065	8.77562	18.4006	7.67809	26.9634	38.3673	10.0352	34.5268	23.2124	7.1116	31.5024	8.98875
isomiR 90	miR-16-5p-TAGCAGCACGCAAATATTGG	19.5116	24.5673	22.4906	35.9324	31.0856	20.8583	11.5029	0	8.85863	11.4977	14.4532	14.8071	14.3221	28.0504	6.1881	19.5536	9.28311	30.6009	16.3506	16.0403	9.76145	18.0189	13.2183	19.8984	15.778	23.8324	33.0848	28.5596	13.0543	0	19.8978	18.9862	11.0787	16.3955	35.8065	6.58172	15.3339	23.0343	16.5929	38.3673	15.0528	19.7296	18.5699	3.5558	24.5019	17.9775
isomiR 91	miR-16-5p-TAGCAGCACGTAAGTATTGG	13.9368	22.6775	20.446	29.1951	38.857	20.8583	25.3065	4.32094	3.79655	22.9954	5.78129	12.3393	23.8701	14.0252	6.1881	17.776	9.28311	18.3606	10.9004	16.0403	9.76145	33.4637	13.2183	22.3857	14.5643	14.2994	23.1594	19.0397	15.6652	15.08	9.94891	16.8766	8.6168	18.4449	27.3814	28.5208	33.7345	20.4749	6.22233	10.9621	15.0528	29.5944	4.64248	7.1116	14.0011	22.4719
isomiR 92	miR-16-5p-TAGTAGCACGTAAATATTGG	22.2989	30.2367	22.4906	20.212	17.4857	27.811	13.8035	30.2466	2.53104	25.8698	5.78129	16.0411	7.16103	16.3627	16.5016	15.9984	7.22019	12.2404	10.9004	16.0403	10.8461	25.7413	13.2183	9.94921	8.49585	14.2994	46.3188	9.51986	13.0543	20.1067	14.9234	6.32874	12.3097	20.4943	21.0626	13.1634	18.4006	10.2375	14.5188	27.4052	0	24.662	32.4973	8.8895	10.5008	22.4719
isomiR 93	miR-16-5p-TAGCAGCACGTAAATGTTGG	11.1495	17.0082	22.4906	35.9324	17.4857	17.3819	18.4047	4.32094	2.53104	20.121	2.89064	7.40357	19.0961	18.7003	8.2508	10.6656	7.22019	6.12019	21.8009	14.258	8.67685	41.1861	5.28733	17.4111	9.70954	19.0659	16.5424	28.5596	7.83258	10.0534	34.8212	6.32874	11.0787	30.7415	10.5313	6.58172	27.6009	25.5936	20.7411	16.4431	20.0704	24.662	13.9274	4.44475	10.5008	13.4831
isomiR 94	miR-16-5p-TAGCAGCATGTAAATATTGG	11.1495	15.1184	28.6244	24.7035	25.2571	24.3346	16.1041	30.2466	2.53104	5.74884	5.78129	11.1054	14.3221	18.7003	10.3135	19.5536	5.15728	12.2404	12.7172	17.8225	8.67685	18.0189	10.5747	19.8984	4.85477	21.4491	29.7763	12.6931	10.4434	20.1067	14.9234	2.10958	8.6168	20.4943	21.0626	35.1025	21.4674	12.7968	12.4447	27.4052	10.0352	9.86481	23.2124	2.66685	17.5013	13.4831
isomiR 95	miR-16-5p-TAGCGGCACGTAAATATTGGC	13.9368	13.2286	14.3122	24.7035	19.4285	10.4291	16.1041	12.9628	8.85863	5.74884	11.5626	16.0411	21.4831	16.3627	20.627	19.5536	5.15728	14.2804	12.7172	17.8225	9.76145	10.2965	7.931	9.94921	19.4191	11.9162	19.8509	34.9062	13.0543	35.1868	4.97445	8.43832	9.84777	14.346	8.42505	26.3269	12.2671	23.0343	8.29644	16.4431	20.0704	14.7972	4.64248	8.00055	21.0016	31.4606
isomiR 96	miR-16-5p-TAGCAGCACGTAAATATTGA	22.2989	28.3469	20.446	38.1782	13.6	20.8583	18.4047	25.9257	6.32759	14.3721	5.78129	9.87142	23.8701	16.3627	4.1254	7.1104	4.12583	8.16025	10.9004	12.4758	9.76145	18.0189	18.5057	24.873	7.28215	14.2994	23.1594	22.213	13.0543	5.02668	29.8467	4.21916	8.6168	20.4943	33.7002	13.1634	12.2671	7.67809	16.5929	21.9242	10.0352	4.93241	13.9274	4.44475	10.5008	17.9775
isomiR 97	miR-16-5p-TAGCAGCACGTAAATAGTGGCG	8.3621	15.1184	20.446	24.7035	23.3142	24.3346	0	8.64189	8.85863	17.2465	8.67193	2.46786	23.8701	11.6877	10.3135	8.888	13.4089	4.08013	10.9004	8.91127	8.67685	28.3155	15.862	4.9746	10.9232	11.9162	26.4679	15.8664	18.276	10.0534	4.97445	10.5479	18.4646	18.4449	16.8501	21.9391	27.6009	20.4749	24.8893	49.3294	5.01761	14.7972	13.9274	12.4453	21.0016	8.98875
isomiR 98	miR-16-5p-TAGCAACACGTAAATATTGG	16.7242	20.7877	36.8028	38.1782	23.3142	6.95276	6.90176	8.64189	10.1241	17.2465	5.78129	12.3393	7.16103	16.3627	6.1881	14.2208	9.28311	16.3205	16.3506	8.91127	11.9307	33.4637	7.931	17.4111	6.06846	21.4491	23.1594	6.34657	15.6652	10.0534	4.97445	2.10958	11.0787	12.2966	35.8065	17.5512	9.20031	20.4749	10.3705	38.3673	0	19.7296	9.28495	4.44475	17.5013	13.4831
isomiR 99	miR-16-5p-TAGCAGCGCGTAAATATTGGC	13.9368	15.1184	18.4014	35.9324	17.4857	6.95276	6.90176	12.9628	5.06207	17.2465	11.5626	8.6375	14.3221	9.35013	14.4389	8.888	7.22019	14.2804	12.7172	16.0403	16.2691	23.1672	10.5747	17.4111	13.3506	9.53295	26.4679	9.51986	13.0543	15.08	4.97445	8.43832	12.3097	10.2472	14.7438	17.5512	12.2671	7.67809	16.5929	27.4052	15.0528	19.7296	9.28495	9.77845	21.0016	22.4719
isomiR 100	miR-16-5p-TAACAGCACGTAAATATTGG	2.78737	20.7877	24.5352	13.4747	23.3142	20.8583	2.30059	4.32094	3.79655	17.2465	0	7.40357	21.4831	7.0126	6.1881	17.776	13.4089	16.3205	10.9004	8.91127	13.0153	28.3155	15.862	14.9238	9.70954	7.14971	39.7018	22.213	23.4977	0	14.9234	2.10958	11.0787	10.2472	31.5939	24.133	12.2671	17.9155	14.5188	38.3673	15.0528	14.7972	9.28495	7.1116	3.50027	4.49437
isomiR 101	miR-16-5p-TAGCAGCACGTAAATAATGG	5.57473	17.0082	18.4014	22.4578	11.6571	13.9055	20.7053	8.64189	7.59311	20.121	5.78129	9.87142	19.0961	14.0252	10.3135	7.1104	3.09437	16.3205	7.26695	14.258	11.9307	20.5931	13.2183	9.94921	15.778	16.6827	3.30848	25.3863	18.276	15.08	9.94891	2.10958	12.3097	22.5438	14.7438	17.5512	6.13354	7.67809	16.5929	32.8862	15.0528	24.662	9.28495	5.3337	21.0016	17.9775
isomiR 102	miR-16-5p-TAGCAGCACGTAAATATAGG	11.1495	13.2286	22.4906	31.4409	11.6571	13.9055	16.1041	4.32094	1.26552	2.87442	14.4532	7.40357	14.3221	9.35013	6.1881	5.3328	10.3146	6.12019	12.7172	23.1693	8.67685	23.1672	7.931	9.94921	6.06846	16.6827	36.3933	15.8664	13.0543	5.02668	24.8723	6.32874	8.6168	16.3955	21.0626	17.5512	18.4006	7.67809	14.5188	49.3294	15.0528	19.7296	4.64248	5.3337	14.0011	13.4831
isomiR 103	miR-16-5p-AAGCAGCACGTAAATATTGGCGT	8.3621	13.2286	4.0892	4.49155	9.71426	3.47638	16.1041	8.64189	17.7173	5.74884	11.5626	12.3393	4.77402	14.0252	20.627	8.888	19.5977	14.2804	7.26695	14.258	9.76145	2.57413	13.2183	27.3603	18.2054	11.9162	16.5424	19.0397	5.22172	0	19.8978	14.7671	17.2336	10.2472	6.31879	8.77562	6.13354	15.3562	16.5929	16.4431	5.01761	14.7972	23.2124	12.4453	14.0011	13.4831
Canonical	miR-17-5p-CAAAGTGCTTACAGTGCAGGTAG	170.029	130.396	141.077	130.255	118.514	135.579	161.041	142.591	311.317	109.228	205.236	228.277	128.899	233.753	228.96	243.531	171.222	159.125	121.721	221	181.129	126.133	155.976	181.573	212.396	181.126	105.871	247.516	229.756	130.694	169.131	196.191	200.648	151.658	65.2941	182.094	165.606	130.528	184.596	224.723	120.423	167.702	199.626	236.461	234.518	193.258
isomiR 1	miR-17-5p-CAAAGTGCTTACAGTGCAGGT	27.8737	30.2367	30.669	65.1275	11.6571	31.2874	20.7053	21.6047	16.4517	25.8698	11.5626	17.275	31.0311	11.6877	26.8151	31.9968	11.346	22.4407	25.4343	26.7338	14.0999	43.7603	23.793	19.8984	16.9917	16.6827	43.0103	50.7726	26.1086	25.1334	14.9234	25.315	19.6955	49.1864	12.6376	26.3269	12.2671	35.8311	33.1857	21.9242	50.1761	14.7972	18.5699	21.3348	66.505	35.955
isomiR 2	miR-17-5p-CAAAGTGCTTACAGTGCAGGTA	33.4484	30.2367	22.4906	29.1951	42.7427	17.3819	23.0059	12.9628	18.9828	34.4931	23.1252	22.2107	52.5142	21.0378	33.0032	47.9952	19.5977	22.4407	32.7013	12.4758	7.59224	33.4637	34.3676	19.8984	29.1286	16.6827	23.1594	15.8664	33.9412	15.08	19.8978	6.32874	22.1575	32.791	12.6376	19.7451	24.5342	12.7968	24.8893	32.8862	5.01761	4.93241	41.7823	22.2238	63.0048	17.9775
isomiR 3	miR-17-5p-CAAAGTGCTTACAGTGCAGGTAGT	27.8737	11.3388	14.3122	4.49155	3.8857	13.9055	39.11	4.32094	45.5587	2.87442	20.2345	44.4214	7.16103	16.3627	47.4421	23.1088	44.3526	30.6009	19.9841	30.2983	42.2996	12.8707	5.28733	27.3603	43.6929	16.6827	9.92545	12.6931	20.8869	0	9.94891	12.6575	34.4672	10.2472	6.31879	24.133	30.6677	15.3562	37.334	10.9621	0	24.662	13.9274	43.5586	24.5019	8.98875
Canonical	miR-181a-2-3p-ACCACTGACCGTTGACTGTACC	66.8968	49.1347	51.115	26.9493	38.857	52.1457	69.0176	95.0608	122.755	45.9908	60.7035	88.8428	69.2233	46.7507	92.8214	88.88	71.1705	51.0016	96.2871	76.6369	73.7532	72.0757	87.241	49.746	98.3091	109.629	56.2442	50.7726	99.2127	55.2935	49.7445	75.9449	73.8583	53.2853	88.463	118.471	33.7345	35.8311	62.2233	32.8862	65.2289	64.1213	120.704	102.229	63.0048	71.91
isomiR 1	miR-181a-2-3p-ACCACTGACCGTTGACTGTAC	19.5116	11.3388	16.3568	22.4578	13.6	48.6693	23.0059	51.8513	43.0276	25.8698	23.1252	22.2107	31.0311	9.35013	12.3762	12.4432	12.3775	14.2804	32.7013	28.5161	18.4383	28.3155	55.517	19.8984	24.2738	26.2156	26.4679	41.2527	28.7195	35.1868	14.9234	14.7671	18.4646	30.7415	37.9127	21.9391	27.6009	12.7968	16.5929	21.9242	20.0704	29.5944	37.1398	24.0017	17.5013	13.4831
isomiR 2	miR-181a-2-3p-ACCACTGACCGTTGACTGTA	19.5116	9.44897	20.446	4.49155	19.4285	48.6693	11.5029	8.64189	8.85863	17.2465	14.4532	13.5732	26.2571	4.67507	16.5016	15.9984	6.18874	8.16025	12.7172	12.4758	9.76145	23.1672	37.0113	12.4365	13.3506	14.2994	13.2339	15.8664	13.0543	0	9.94891	10.5479	11.0787	12.2966	23.1689	6.58172	12.2671	7.67809	4.14822	10.9621	15.0528	29.5944	13.9274	5.3337	10.5008	17.9775
Canonical	miR-181a-3p-ACCATCGACCGTTGATTGTACC	66.8968	39.6857	53.1596	15.7204	42.7427	90.3858	82.8211	60.4932	70.869	20.121	80.938	87.6089	33.4182	84.1512	59.8183	110.211	94.894	81.6025	34.518	67.7257	84.5993	30.8896	34.3676	74.6191	83.7448	61.9642	23.1594	69.8123	57.4389	35.1868	19.8978	94.9311	51.7008	45.0876	40.019	72.3989	55.2019	35.8311	39.4081	60.2915	40.1409	59.1889	69.6371	100.451	80.5061	44.9437
isomiR 1	miR-181a-3p-ACCATCGACCGTTGATTGTAC	13.9368	18.8979	18.4014	13.4747	9.71426	27.811	34.5088	17.2838	24.0448	14.3721	31.7971	24.6786	16.7091	25.7129	20.627	28.4416	26.8179	26.5208	14.5339	33.8628	29.2844	33.4637	26.4367	47.2587	36.4108	30.9821	13.2339	6.34657	15.6652	25.1334	24.8723	33.7533	24.6194	12.2966	42.1252	26.3269	18.4006	7.67809	18.667	5.48104	15.0528	19.7296	41.7823	41.7807	35.0027	13.4831
Canonical	miR-181a-5p-AACATTCAACGCTGTCGGTGAGT	978.366	742.689	682.897	523.266	928.683	1157.63	1108.88	1836.4	1202.24	845.08	1063.76	837.837	1064.61	949.038	754.948	1797.15	859.203	671.181	904.736	1096.09	844.908	561.161	1218.73	863.094	714.865	1346.53	549.208	815.535	717.987	834.429	706.372	1588.51	776.743	1018.57	722.448	967.512	1196.04	673.113	866.978	580.99	1154.05	754.658	1216.33	1364.54	864.566	934.83
isomiR 1	miR-181a-5p-AACATTCAACGCTGTCGGTGA	398.593	419.534	523.418	451.401	652.798	486.693	455.516	812.338	492.287	707.108	462.503	319.587	651.654	427.769	371.286	771.479	365.136	259.088	463.268	475.862	313.451	491.659	663.56	343.248	189.336	543.378	330.848	491.86	365.52	417.214	522.318	590.683	333.593	635.325	284.345	361.994	607.221	463.245	506.083	509.737	561.972	434.052	557.097	510.257	462.035	507.864
isomiR 2	miR-181a-5p-AACATTCAACGCTGTCGGTGAG	351.208	232.445	306.69	197.628	330.285	358.067	257.666	617.895	251.838	278.819	245.705	202.364	367.6	222.066	228.96	403.515	170.19	157.085	261.61	297.636	175.706	187.912	393.906	181.573	137.147	343.186	168.733	190.397	182.76	316.681	278.569	392.382	205.572	237.734	179.032	190.87	269.876	171.477	246.819	175.393	336.18	187.431	334.258	297.798	213.516	274.157
isomiR 3	miR-181a-5p-AACATTCAACGCTGTCGGTG	142.156	132.286	130.854	116.78	165.142	170.343	110.428	254.936	96.1794	160.968	121.407	93.7785	195.735	102.851	123.762	193.758	84.5794	73.4423	168.957	133.669	78.0916	141.577	158.62	101.979	52.1888	114.395	102.563	98.3719	122.71	120.64	174.106	156.109	99.7087	225.438	109.526	114.083	217.741	127.968	163.855	147.988	190.669	177.567	181.057	121.786	171.513	143.82
isomiR 4	miR-181a-5p-AACATTCAACGCTGTCGGTGAGTT	117.069	62.3632	49.0704	62.8817	83.5426	125.15	147.238	250.615	174.642	89.1071	173.439	124.627	114.577	121.552	78.3826	241.754	123.775	132.604	92.6537	165.75	143.168	46.3344	116.321	89.5429	135.934	183.509	62.8612	92.0253	75.715	55.2935	79.5913	175.095	91.0919	86.0763	101.101	94.3379	131.871	43.5092	68.4456	71.2535	110.387	69.0537	106.777	149.344	112.009	98.8762
isomiR 5	miR-181a-5p-AACATTCAACGCTGTCGGTGAGA	117.069	92.5999	71.561	47.1613	104.914	66.0512	87.4223	142.591	69.6035	106.354	80.938	29.6143	107.416	67.7885	61.881	122.654	44.3526	44.8814	74.4863	60.5966	48.8073	105.539	148.045	62.1826	35.1971	128.695	36.3933	107.892	78.3258	90.4802	104.464	113.917	55.3937	73.7797	63.1879	96.5318	61.3354	66.5435	74.6679	49.3294	135.475	78.9185	78.9221	76.4497	77.0058	89.8875
isomiR 6	miR-181a-5p-AACATTCAACGCTGTCGGTGAGTTT	52.96	22.6775	28.6244	33.6867	34.9713	66.0512	75.9194	77.777	79.7276	20.121	72.2661	72.8018	31.0311	53.7633	28.8778	101.323	51.5728	40.8013	34.518	85.5482	63.9918	33.4637	44.9423	27.3603	46.1203	78.6468	6.61696	22.213	33.9412	25.1334	9.94891	84.3832	34.4672	22.5438	46.3378	46.072	79.736	23.0343	22.8152	27.4052	50.1761	29.5944	60.3522	76.4497	59.5045	44.9437
isomiR 7	miR-181a-5p-AACATTCAACGCTGTCGGT	61.3221	39.6857	34.7582	33.6867	13.6	34.7638	20.7053	51.8513	24.0448	28.7442	17.3439	11.1054	31.0311	11.6877	20.627	44.44	31.9751	18.3606	21.8009	33.8628	16.2691	30.8896	29.0803	12.4365	16.9917	40.515	9.92545	28.5596	10.4434	45.2401	34.8212	33.7533	23.3885	30.7415	31.5939	28.5208	36.8012	17.9155	26.9634	21.9242	15.0528	44.3916	32.4973	30.2243	14.0011	13.4831
Canonical	miR-181b-5p-AACATTCATTGCTGTCGGTGG	114.282	64.253	108.364	58.3902	104.914	114.72	112.729	129.628	117.693	126.475	89.61	88.8428	102.641	79.4761	84.5707	110.211	103.146	71.4022	90.8369	62.3789	106.291	82.3723	121.609	82.081	59.4709	128.695	33.0848	92.0253	75.715	90.4802	149.234	141.342	75.0893	81.9774	105.313	76.7867	82.8028	74.2215	109.928	82.2156	120.423	83.8509	55.7097	125.342	108.508	67.4156
isomiR 1	miR-181b-5p-AACATTCATTGCTGTCGGTGGGT	41.8105	52.9143	57.2488	40.424	50.5142	69.5276	64.4164	198.763	41.7621	54.614	57.8129	34.55	85.9324	53.7633	47.4421	65.7712	27.8493	57.1218	61.7691	48.1209	42.2996	46.3344	84.5973	37.3095	26.7012	61.9642	56.2442	60.2925	33.9412	50.2668	54.719	86.4928	50.4698	49.1864	56.8691	41.6842	82.8028	33.2717	39.4081	27.4052	65.2289	54.2565	78.9221	73.7829	73.5056	71.91
isomiR 2	miR-181b-5p-AACATTCATTGCTGTCGGTGGGTT	5.57473	24.5673	26.5798	13.4747	25.2571	48.6693	16.1041	60.4932	11.3897	20.121	43.3597	14.8071	38.1922	4.67507	18.5643	30.2192	12.3775	16.3205	21.8009	19.6048	11.9307	18.0189	37.0113	19.8984	18.2054	21.4491	29.7763	19.0397	10.4434	30.1601	14.9234	18.9862	18.4646	8.19774	27.3814	15.3573	12.2671	17.9155	16.5929	21.9242	40.1409	14.7972	18.5699	18.668	14.0011	26.9662
isomiR 3	miR-181b-5p-ACATTCATTGCTGTCGGTGG	25.0863	22.6775	32.7136	6.73733	17.4857	34.7638	29.9076	21.6047	8.85863	40.2419	34.6877	13.5732	16.7091	18.7003	20.627	23.1088	12.3775	12.2404	14.5339	17.8225	13.0153	15.4448	23.793	19.8984	9.70954	28.5989	26.4679	19.0397	20.8869	5.02668	39.7956	6.32874	17.2336	28.6921	18.9564	10.9695	6.13354	20.4749	26.9634	43.8483	30.1057	34.5268	23.2124	14.2232	14.0011	22.4719
isomiR 4	miR-181b-5p-AACATTCATTGCTGTCGGTG	19.5116	15.1184	16.3568	8.98311	27.1999	27.811	25.3065	21.6047	30.3724	34.4931	14.4532	13.5732	16.7091	18.7003	20.627	35.552	13.4089	16.3205	27.2511	16.0403	19.5229	12.8707	18.5057	7.46191	9.70954	30.9821	23.1594	19.0397	20.8869	20.1067	34.8212	27.4245	18.4646	20.4943	23.1689	13.1634	33.7345	17.9155	24.8893	10.9621	25.088	4.93241	9.28495	16.0011	24.5019	8.98875
isomiR 5	miR-181b-5p-AACATTCATTGCTGTCGGTGGGA	13.9368	15.1184	24.5352	15.7204	9.71426	24.3346	20.7053	43.2094	15.1862	14.3721	17.3439	9.87142	19.0961	16.3627	14.4389	14.2208	4.12583	8.16025	16.3506	17.8225	18.4383	23.1672	31.724	14.9238	12.1369	26.2156	13.2339	0	10.4434	10.0534	14.9234	42.1916	9.84777	22.5438	14.7438	4.38781	9.20031	15.3562	31.1116	5.48104	25.088	4.93241	27.8549	23.1127	17.5013	26.9662
isomiR 6	miR-181b-5p-AACATTCATTGCTGTCGGTGGG	13.9368	11.3388	16.3568	13.4747	21.3714	20.8583	16.1041	38.8885	10.1241	11.4977	17.3439	11.1054	14.3221	23.3753	26.8151	15.9984	12.3775	22.4407	21.8009	23.1693	9.76145	12.8707	15.862	9.94921	14.5643	28.5989	9.92545	6.34657	10.4434	5.02668	39.7956	23.2054	11.0787	22.5438	16.8501	15.3573	12.2671	17.9155	12.4447	0	10.0352	9.86481	23.2124	20.4459	14.0011	40.4494
isomiR 1	miR-182-5p-TTTGGCAATGGTAGAACTCACA	356.783	285.359	507.061	453.647	425.485	448.453	326.683	302.466	96.1794	382.298	482.738	308.482	303.15	680.222	253.712	227.533	446.621	342.731	214.375	440.217	144.253	579.18	605.399	343.248	269.44	285.989	638.537	523.592	540.448	251.334	243.748	151.89	614.255	241.833	360.171	315.922	358.812	127.968	255.115	515.218	572.007	389.66	612.807	148.455	637.048	467.415
isomiR 2	miR-182-5p-TTTGGCAATGGTAGAACTCA	164.455	260.792	457.991	633.309	322.513	257.252	181.746	172.838	56.9483	376.549	193.673	228.277	183.8	441.794	162.953	152.874	191.851	85.6826	165.323	377.838	124.73	334.637	298.734	223.857	91.0269	181.126	436.72	257.036	289.806	120.64	179.08	90.712	264.659	200.845	273.814	173.319	300.544	120.29	112.002	482.332	265.933	182.499	236.766	72.005	392.03	139.326
Canonical	miR-182-5p-TTTGGCAATGGTAGAACTCACACT	239.714	96.3795	188.103	101.06	172.914	246.823	177.145	172.838	117.693	155.219	277.502	188.791	152.769	434.781	210.395	156.429	261.99	169.325	107.188	210.306	111.714	182.763	222.068	156.7	165.062	193.042	135.648	218.957	177.539	110.587	149.234	202.52	420.992	106.571	136.907	144.798	150.272	53.7466	157.632	274.052	311.092	123.31	292.476	152.899	276.521	287.64
isomiR 3	miR-182-5p-TTTGGCAATGGTAGAACT	27.8737	41.5755	63.3826	130.255	40.7999	66.0512	29.9076	21.6047	13.9207	109.228	43.3597	41.9536	16.7091	72.4635	20.627	30.2192	41.2583	28.5609	25.4343	51.6854	17.3537	69.5016	66.0916	54.7206	25.4875	45.2815	89.329	38.0794	67.8824	15.08	44.7701	12.6575	57.8557	40.9887	44.2315	32.9086	70.5357	28.153	37.334	65.7725	50.1761	64.1213	37.1398	10.6674	38.5029	26.9662
isomiR 4	miR-182-5p-TTTGGCAATGGTAGAACTCACACTGG	33.4484	22.6775	28.6244	15.7204	7.77141	20.8583	18.4047	17.2838	15.1862	8.62327	57.8129	22.2107	11.9351	44.4131	47.4421	26.664	57.7616	30.6009	18.1674	44.5564	20.6075	25.7413	34.3676	12.4365	35.1971	26.2156	6.61696	38.0794	41.7738	25.1334	9.94891	37.9724	39.3911	12.2966	14.7438	13.1634	39.868	7.67809	16.5929	27.4052	25.088	9.86481	41.7823	29.3354	17.5013	13.4831
isomiR 5	miR-182-5p-TTTGGCAATGGTAGAACTCAC	27.8737	26.4571	47.0258	33.6867	25.2571	27.811	11.5029	8.64189	8.85863	37.3675	20.2345	19.7428	11.9351	56.1008	22.6897	19.5536	20.6291	12.2404	14.5339	48.1209	9.76145	28.3155	31.724	32.3349	15.778	19.0659	66.1696	19.0397	39.1629	15.08	9.94891	12.6575	41.853	14.346	18.9564	10.9695	12.2671	15.3562	8.29644	60.2915	45.1585	24.662	27.8549	5.3337	31.5024	31.4606
isomiR 6	miR-182-5p-TTTGGCAATGGTAGAACTCACACTG	13.9368	9.44897	12.2676	6.73733	3.8857	13.9055	4.60117	8.64189	16.4517	5.74884	26.0158	32.0821	9.54804	35.063	24.7524	21.3312	35.0695	26.5208	10.9004	30.2983	21.6921	2.57413	34.3676	27.3603	23.0602	21.4491	3.30848	6.34657	18.276	10.0534	9.94891	21.0958	22.1575	10.2472	16.8501	15.3573	12.2671	7.67809	10.3705	10.9621	10.0352	9.86481	27.8549	32.0022	17.5013	22.4719
isomiR 7	miR-182-5p-TTTGGCAATGGTAGAACTC	13.9368	7.55918	18.4014	78.6022	23.3142	20.8583	11.5029	4.32094	2.53104	20.121	5.78129	13.5732	11.9351	21.0378	6.1881	10.6656	14.4404	18.3606	18.1674	16.0403	4.33842	23.1672	23.793	34.8222	16.9917	11.9162	19.8509	15.8664	13.0543	5.02668	9.94891	6.32874	18.4646	12.2966	21.0626	19.7451	9.20031	7.67809	12.4447	5.48104	30.1057	14.7972	27.8549	5.3337	24.5019	13.4831
Canonical	miR-183-5p-TATGGCACTGGTAGAATTCACT	108.707	56.6938	173.791	85.3395	95.1998	194.677	103.526	90.7398	31.638	66.1117	167.657	77.7375	62.0623	268.816	63.9437	71.104	90.7682	67.3221	61.7691	131.887	39.0458	175.041	145.402	101.979	69.1805	109.629	152.19	155.491	154.041	115.614	154.208	78.0545	262.197	55.3347	117.951	74.5928	138.005	28.153	97.4831	197.317	205.722	113.445	176.414	56.8928	206.516	143.82
[truncated: 916 more rows]
